# Supplementary material for: Progesterone Inhibits the Establishment of Activation-Associated Chromatin During TH1 Differentiation
Source: Front Immunol. 2022 Feb 2;13:835625. doi: 10.3389/fimmu.2022.835625 (PMC8848251; doi:10.3389/fimmu.2022.835625)
Supplement: Supplementary file 2 [file Table_1.xlsx]

## Sheet: Table S1
Supplemental Table S1. Overview of the different GWAS data sets used in Figure 4 and SNPs used from each disease . Disease SNPs (P < 10^-5) in linkage disequilibrium (LD) (LD threshold = 0.8, acquired from SNiPA) were used for disease-enrichment analysis. Note: Not all data sets are available for public download.
Disease	Disease Type	Disease-associated SNPs	Reference	Download
Narcolepsy	Autoimmune	121527	Hor et al., Nat Genet (2010)	Public download not available
Type 1 diabetes	Autoimmune	39470	Barrett et al., Nat Genet (2009)	Public download not available
Coronary artery disease	Cardiovascular	357353	Nikpay et al., Nat Genet (2015)	http://www.cardiogramplusc4d.org/downloads/
Type 2 diabetes	Glycemic	2917	Morris et al., Nat Genet (2012)	http://diagram-consortium.org/downloads.html
Asthma	Inflammatory	4638	Moffat et al., N Engl J Med (2010)	https://www.cnrgh.fr/gabriel/results.html
Crohns disease	Inflammatory	129038	Franke et al., Nat Genet (2010)	http://www.ibdgenetics.org/projects.html
Multiple sclerosis	Inflammatory	23643	IMSGC. Nature (2011)	Public download not available
Rheumatoid arthritis	Inflammatory	1706009	Okada et al., Nature (2014)	http://plaza.umin.ac.jp/~yokada/datasource/software.htm
Ulcerative colitis	Inflammatory	119708	Anderson et al., Nat Genet (2011)	http://www.ibdgenetics.org/projects.html
Hepatitis C	Inflammatory	87	Rauch et al., Gastroenterology (2010)	Public download not available
Parkinsons disease	Neurodegenerative	13275	NA	NA
Macular degeneration	Others	591504	Fritsche et al., Nat Genet (2015)	http://csg.sph.umich.edu/abecasis/public/amd2015/
Pancreatic cancer	Others	477	Li et al., Carcinogenesis (2012)	http://www.ncbi.nlm.nih.gov/projects/gap/cgi-bin/analysis.cgi?study_id=phs000206.v4.p3&pha=2889
Anorexia	Psychiatric and Social	1136	Boraska et al., Mol Psychiatry (2014)	http://www.med.unc.edu/pgc/downloads
Anxiety	Psychiatric and Social	1947	Otowa et al., Mol Psychiatry (2016)	https://www.med.unc.edu/pgc/results-and-downloads
Autism	Psychiatric and Social	4215	PGC, Lancet (2013)	https://www.med.unc.edu/pgc/results-and-downloads
Bipolar disorder	Psychiatric and Social	6456	Ruderfer et al., Mol Psychiatry (2014)	https://www.med.unc.edu/pgc/results-and-downloads
Depression	Psychiatric and Social	48680	Okbay et al., Nat Genet (2016)	http://www.thessgac.org/#!data/kuzq8
Schizophrenia	Psychiatric and Social	2677770	PGC, Nature (2014)	http://www.med.unc.edu/pgc/downloads
