# Supplementary material for: Progesterone Inhibits the Establishment of Activation-Associated Chromatin During TH1 Differentiation
Source: Front Immunol. 2022 Feb 2;13:835625. doi: 10.3389/fimmu.2022.835625 (PMC8848251; doi:10.3389/fimmu.2022.835625)
Supplement: Supplementary file 3 [file Table_2.xlsx]

## Sheet: Table S2
Supplemental Table S2. Network of RA-and MS-associated targets and transcription factors. The "Associatin type" displays in which type of peaks, promoter or distal, that the target genes occur. MS= multiple sclerosis, RA =rheumatoid arthritis
Disease	Target	TF	Association type
MS	BATF	ATF3	Distal
MS	BACH2	BACH1	Distal
MS	ZC3H4	BACH1	Distal
MS	IL7R	BACH2	Distal
RA	NAB1	BATF3	Distal
MS	BACH2	CTCF	Distal
RA	SH2B3	CTCFL	Distal
RA	SNORD83B	CTCFL	Promoter
RA	VPS37C	CTCFL	Distal
RA	TNPO3	ELF3	Distal
RA	TRIM27	ELK1	Promoter
RA	TMPRSS3	ERG	Distal
MS	ACTRT3	ETS1	Distal
MS	TNFSF14	ETS1	Distal
RA	ZNF184	ETS1	Distal
RA	NAB1	FLI1	Distal
RA	FAM133B	FOS	Distal
RA	FAM133B	FOSL2	Distal
RA	ICOS	FOSL2	Distal
RA	NAB1	FOSL2	Distal
MS	IL2RA	HOXA13	Distal
MS	IL7R	HOXA13	Distal
MS	MYB	HOXA13	Distal
MS	RSPH3	HOXA13	Distal
MS	IL7R	HOXD11	Distal
RA	SH2B3	IRF3	Distal
RA	GATA3	IRF4	Distal
RA	H3C6	IRF4	Distal
RA	IL2	IRF4	Distal
RA	ANKRD55	IRF7	Distal
RA	GATAD2A	IRF8	Distal
RA	IL21-AS1	IRF8	Distal
RA	NAB1	IRF8	Distal
RA	REL	JUN	Distal
RA	STAT1	JUN	Distal
MS	TNFSF14	JUN	Promoter
RA	TRAF1	JUN	Distal
MS	BACH2	NFATC1	Distal
RA	IER3	NFATC1	Distal
RA	PTPN22	NFATC1	Distal
MS	TNFSF14	NFATC1	Distal
RA	REL	NFATC2	Distal
RA	FAM167A	NFE2	Distal
MS	RMI2	NFE2	Promoter
MS	PTRH2	NFIA	Distal
MS	BACH2	NFKB1	Distal
RA	NAB1	NFKB1	Distal
RA	TNFAIP3	NFKB1	Distal
MS	MYB	NR2E1	Distal
RA	IL12RB2	POU2F2	Distal
RA	IL21-AS1	POU5F1	Distal
MS	BACH2	RELA	Distal
MS	BATF	RELA	Distal
MS	IL2RA	RELA	Distal
RA	IL2RA	RELA	Distal
MS	PPIF	RELA	Distal
RA	RASGRP1	RELA	Distal
MS	ACTRT3	RUNX1	Distal
RA	H2BC15	RUNX1	Distal
RA	IRF4	RUNX1	Distal
RA	VPS37C	RUNX1	Distal
RA	ZFP36L1	RUNX1	Distal
RA	IRF4	RUNX2	Distal
MS	TNFSF14	SCL	Distal
RA	ZFP36L1	SIX2	Distal
RA	LBH	SPIB	Distal
MS	BATF	STAT1	Distal
MS	IL7R	STAT4	Distal
RA	LTA	WT1	Distal
