# Supplementary material for: Progesterone Inhibits the Establishment of Activation-Associated Chromatin During TH1 Differentiation
Source: Front Immunol. 2022 Feb 2;13:835625. doi: 10.3389/fimmu.2022.835625 (PMC8848251; doi:10.3389/fimmu.2022.835625)
Supplement: Supplementary file 5 [file Table_4.xlsx]

## Sheet: Table S4
Supplemental Table S4. Peak-to gene correlation for distal regions. For each peak the gene with the highest absolute mean correlation was chosen. distanceToTSS describes the distance from the edge of the peak to the transcription start site (TSS) of the gene. If the TSS was within the peak distance was considered as 0. Negative values are upstream, positive values are downstream of TSS. Th1 and P…
Peak	Gene	distanceToTSS	mean correlation	correlatation standard deviation	ATAC_Th1	ATAC_Prog	RNA_Th1	RNA_Prog	SYMBOL
chr1.199250.200025	ENSG00000238009	-65527	-0.0385944	0.0342692	FALSE	FALSE	FALSE	FALSE	LOC100996442
chr1.199250.200025	ENSG00000268903	-63355	-0.201441	0.0276515	FALSE	FALSE	TRUE	TRUE
chr1.199250.200025	ENSG00000269981	-61285	-0.167631	0.0368481	FALSE	FALSE	TRUE	TRUE
chr1.199250.200025	ENSG00000241860	-25388	-0.112248	0.0855617	FALSE	FALSE	TRUE	TRUE
chr1.199250.200025	ENSG00000279457	-3839	-0.126255	0.262804	FALSE	FALSE	TRUE	TRUE
chr1.199250.200025	ENSG00000273874	-11292	-0.0552896	0.00824841	FALSE	FALSE	FALSE	FALSE	MIR6859-2
chr1.840738.840902	ENSG00000228327	-62112	0.6423	0.167954	TRUE	TRUE	TRUE	TRUE
chr1.840738.840902	ENSG00000237491	61968	0.706647	0.0565781	TRUE	TRUE	TRUE	FALSE	LINC01409
chr1.840738.840902	ENSG00000230092	-23026	0.614829	0.0398032	TRUE	TRUE	TRUE	TRUE
chr1.840738.840902	ENSG00000177757	23367	0.620122	0.0614015	TRUE	TRUE	TRUE	TRUE	FAM87B
chr1.840738.840902	ENSG00000228794	15600	0.532146	0.174376	TRUE	TRUE	FALSE	FALSE	LINC01128
chr1.840738.840902	ENSG00000225880	-13216	0.440983	0.209083	TRUE	TRUE	FALSE	FALSE	LINC00115
chr1.842078.842407	ENSG00000228327	-63452	0.923565	0.041451	TRUE	FALSE	TRUE	TRUE
chr1.842078.842407	ENSG00000237491	63308	0.917783	0.0602636	TRUE	FALSE	TRUE	FALSE	LINC01409
chr1.842078.842407	ENSG00000230092	-24366	0.84736	0.146937	TRUE	FALSE	TRUE	TRUE
chr1.842078.842407	ENSG00000177757	24707	0.826413	0.0390068	TRUE	FALSE	TRUE	TRUE	FAM87B
chr1.842078.842407	ENSG00000228794	16940	0.761288	0.0465975	TRUE	FALSE	FALSE	FALSE	LINC01128
chr1.842078.842407	ENSG00000225880	-14556	0.80124	0.0811984	TRUE	FALSE	FALSE	FALSE	LINC00115
chr1.844569.844715	ENSG00000228327	-65943	0.831992	0.0445934	TRUE	FALSE	TRUE	TRUE
chr1.844569.844715	ENSG00000237491	65799	0.908904	0.0430811	TRUE	FALSE	TRUE	FALSE	LINC01409
chr1.844569.844715	ENSG00000230092	-26857	0.832441	0.112091	TRUE	FALSE	TRUE	TRUE
chr1.844569.844715	ENSG00000177757	27198	0.832227	0.0121647	TRUE	FALSE	TRUE	TRUE	FAM87B
chr1.844569.844715	ENSG00000228794	19431	0.628641	0.18767	TRUE	FALSE	FALSE	FALSE	LINC01128
chr1.844569.844715	ENSG00000225880	-17047	0.681427	4.59725e-05	TRUE	FALSE	FALSE	FALSE	LINC00115
chr1.869822.870005	ENSG00000228327	-91196	-0.745084	0.0860555	FALSE	FALSE	TRUE	TRUE
chr1.869822.870005	ENSG00000237491	91052	-0.704327	0.129464	FALSE	FALSE	TRUE	FALSE	LINC01409
chr1.869822.870005	ENSG00000230092	-52110	-0.7591	0.116683	FALSE	FALSE	TRUE	TRUE
chr1.869822.870005	ENSG00000177757	52451	-0.55586	0.189058	FALSE	FALSE	TRUE	TRUE	FAM87B
chr1.869822.870005	ENSG00000228794	44684	-0.763297	0.105658	FALSE	FALSE	FALSE	FALSE	LINC01128
chr1.869822.870005	ENSG00000225880	-42300	-0.677148	0.27243	FALSE	FALSE	FALSE	FALSE	LINC00115
chr1.869822.870005	ENSG00000188976	89304	0.609254	0.0870543	FALSE	FALSE	TRUE	TRUE	NOC2L
chr1.869822.870005	ENSG00000187961	-90582	0.514616	0.0386698	FALSE	FALSE	TRUE	TRUE	KLHL17
chr1.1033015.1033486	ENSG00000188976	-73706	0.940731	0.0346547	TRUE	FALSE	TRUE	TRUE	NOC2L
chr1.1033015.1033486	ENSG00000187961	72428	-0.01115	0.295648	TRUE	FALSE	TRUE	TRUE	KLHL17
chr1.1033015.1033486	ENSG00000272512	-34964	-0.0595718	0.288596	TRUE	FALSE	TRUE	TRUE
chr1.1033015.1033486	ENSG00000188290	-32843	0.276231	0.571624	TRUE	FALSE	TRUE	TRUE	HES4
chr1.1033015.1033486	ENSG00000187608	31877	0.545366	0.196393	TRUE	FALSE	FALSE	FALSE	ISG15
chr1.1033015.1033486	ENSG00000188157	12892	0.951017	0.0319416	TRUE	FALSE	TRUE	TRUE	AGRN
chr1.1033015.1033486	ENSG00000217801	-26248	0.952046	0.0092023	TRUE	FALSE	TRUE	TRUE	LOC100288175
chr1.1033015.1033486	ENSG00000273443	29802	0.953678	0.020716	TRUE	FALSE	TRUE	TRUE
chr1.1033015.1033486	ENSG00000131591	82875	0.919998	0.0145764	TRUE	FALSE	TRUE	TRUE	C1orf159
chr1.1033772.1033867	ENSG00000188976	-74463	0.962888	0.00248253	FALSE	FALSE	TRUE	TRUE	NOC2L
chr1.1033772.1033867	ENSG00000187961	73185	0.193505	0.355649	FALSE	FALSE	TRUE	TRUE	KLHL17
chr1.1033772.1033867	ENSG00000272512	-35721	-0.240812	0.330667	FALSE	FALSE	TRUE	TRUE
chr1.1033772.1033867	ENSG00000188290	-33600	0.117054	0.636641	FALSE	FALSE	TRUE	TRUE	HES4
chr1.1033772.1033867	ENSG00000187608	32634	0.665324	0.11935	FALSE	FALSE	FALSE	FALSE	ISG15
chr1.1033772.1033867	ENSG00000188157	13649	0.96279	0.0232621	FALSE	FALSE	TRUE	TRUE	AGRN
chr1.1033772.1033867	ENSG00000217801	-25867	0.926754	0.0578541	FALSE	FALSE	TRUE	TRUE	LOC100288175
chr1.1033772.1033867	ENSG00000273443	29421	0.914892	0.0473489	FALSE	FALSE	TRUE	TRUE
chr1.1033772.1033867	ENSG00000131591	82494	0.906445	0.0143257	FALSE	FALSE	TRUE	TRUE	C1orf159
chr1.1040715.1040969	ENSG00000188976	-81406	-0.893397	0.0111115	FALSE	FALSE	TRUE	TRUE	NOC2L
chr1.1040715.1040969	ENSG00000187961	80128	-0.47892	0.264386	FALSE	FALSE	TRUE	TRUE	KLHL17
chr1.1040715.1040969	ENSG00000272512	-42664	0.491864	0.387194	FALSE	FALSE	TRUE	TRUE
chr1.1040715.1040969	ENSG00000188290	-40543	0.0933349	0.721771	FALSE	FALSE	TRUE	TRUE	HES4
chr1.1040715.1040969	ENSG00000187608	39577	-0.921211	0.0396334	FALSE	FALSE	FALSE	FALSE	ISG15
chr1.1040715.1040969	ENSG00000188157	20592	-0.844444	0.0205145	FALSE	FALSE	TRUE	TRUE	AGRN
chr1.1040715.1040969	ENSG00000217801	-18765	-0.77313	0.0177798	FALSE	FALSE	TRUE	TRUE	LOC100288175
chr1.1040715.1040969	ENSG00000273443	22319	-0.759466	0.0146994	FALSE	FALSE	TRUE	TRUE
chr1.1040715.1040969	ENSG00000131591	75392	-0.756854	0.0493364	FALSE	FALSE	TRUE	TRUE	C1orf159
chr1.1068699.1068808	ENSG00000272512	-70648	-0.22978	0.752292	FALSE	FALSE	TRUE	TRUE
chr1.1068699.1068808	ENSG00000188290	-68527	-0.0972541	0.60699	FALSE	FALSE	TRUE	TRUE	HES4
chr1.1068699.1068808	ENSG00000187608	67561	-0.22116	0.278407	FALSE	FALSE	FALSE	FALSE	ISG15
chr1.1068699.1068808	ENSG00000188157	48576	-0.500457	0.254144	FALSE	FALSE	TRUE	TRUE	AGRN
chr1.1068699.1068808	ENSG00000217801	8965	-0.597761	0.102275	FALSE	FALSE	TRUE	TRUE	LOC100288175
chr1.1068699.1068808	ENSG00000273443	-5411	-0.664461	0.0903942	FALSE	FALSE	TRUE	TRUE
chr1.1068699.1068808	ENSG00000131591	47553	-0.441518	0.336225	FALSE	FALSE	TRUE	TRUE	C1orf159
chr1.1069256.1069467	ENSG00000272512	-71205	-0.245154	0.549788	FALSE	FALSE	TRUE	TRUE
chr1.1069256.1069467	ENSG00000188290	-69084	-0.366262	0.545164	FALSE	FALSE	TRUE	TRUE	HES4
chr1.1069256.1069467	ENSG00000187608	68118	-0.370543	0.058452	FALSE	FALSE	FALSE	FALSE	ISG15
chr1.1069256.1069467	ENSG00000188157	49133	-0.685668	0.020584	FALSE	FALSE	TRUE	TRUE	AGRN
chr1.1069256.1069467	ENSG00000217801	9522	-0.816223	0.00549042	FALSE	FALSE	TRUE	TRUE	LOC100288175
chr1.1069256.1069467	ENSG00000273443	-5968	-0.891937	0.02104	FALSE	FALSE	TRUE	TRUE
chr1.1069256.1069467	ENSG00000131591	46894	-0.591526	0.0466333	FALSE	FALSE	TRUE	TRUE	C1orf159
chr1.1079669.1079761	ENSG00000272512	-81618	-0.290686	0.247445	FALSE	FALSE	TRUE	TRUE
chr1.1079669.1079761	ENSG00000188290	-79497	0.115784	0.514139	FALSE	FALSE	TRUE	TRUE	HES4
chr1.1079669.1079761	ENSG00000187608	78531	0.78865	0.145048	FALSE	FALSE	FALSE	FALSE	ISG15
chr1.1079669.1079761	ENSG00000188157	59546	0.819883	0.00176682	FALSE	FALSE	TRUE	TRUE	AGRN
chr1.1079669.1079761	ENSG00000217801	19935	0.844053	0.0643448	FALSE	FALSE	TRUE	TRUE	LOC100288175
chr1.1079669.1079761	ENSG00000273443	-16381	0.832295	0.116789	FALSE	FALSE	TRUE	TRUE
chr1.1079669.1079761	ENSG00000131591	36600	0.714793	0.0431977	FALSE	FALSE	TRUE	TRUE	C1orf159
chr1.1079669.1079761	ENSG00000162571	-94123	-0.157755	0.119194	FALSE	FALSE	TRUE	TRUE	TTLL10
chr1.1098925.1099892	ENSG00000188290	-98753	-0.193831	0.682112	FALSE	FALSE	TRUE	TRUE	HES4
chr1.1098925.1099892	ENSG00000187608	97787	-0.730549	0.101321	FALSE	FALSE	FALSE	FALSE	ISG15
chr1.1098925.1099892	ENSG00000188157	78802	-0.364804	0.617337	FALSE	FALSE	TRUE	TRUE	AGRN
chr1.1098925.1099892	ENSG00000217801	39191	-0.328703	0.642487	FALSE	FALSE	TRUE	TRUE	LOC100288175
chr1.1098925.1099892	ENSG00000273443	-35637	-0.317759	0.627925	FALSE	FALSE	TRUE	TRUE
chr1.1098925.1099892	ENSG00000131591	16469	-0.229014	0.681815	FALSE	FALSE	TRUE	TRUE	C1orf159
chr1.1098925.1099892	ENSG00000162571	-73992	0.166579	0.488862	FALSE	FALSE	TRUE	TRUE	TTLL10
chr1.1122182.1122375	ENSG00000217801	62448	0.72437	0.154437	TRUE	TRUE	TRUE	TRUE	LOC100288175
chr1.1122182.1122375	ENSG00000273443	-58894	0.744964	0.104903	TRUE	TRUE	TRUE	TRUE
chr1.1122182.1122375	ENSG00000131591	-5821	0.82501	0.139531	TRUE	TRUE	TRUE	TRUE	C1orf159
chr1.1122182.1122375	ENSG00000162571	-51509	0.0551909	0.0984152	TRUE	TRUE	TRUE	TRUE	TTLL10
chr1.1122182.1122375	ENSG00000186891	84316	0.752183	0.200818	TRUE	TRUE	TRUE	TRUE	TNFRSF18
chr1.1122182.1122375	ENSG00000186827	91763	0.758605	0.205154	TRUE	TRUE	TRUE	TRUE	TNFRSF4
chr1.1144154.1144353	ENSG00000217801	84420	-0.950473	0.0455031	FALSE	FALSE	TRUE	TRUE	LOC100288175
chr1.1144154.1144353	ENSG00000273443	-80866	-0.948195	0.0218678	FALSE	FALSE	TRUE	TRUE
chr1.1144154.1144353	ENSG00000131591	-27793	-0.876302	0.0427297	FALSE	FALSE	TRUE	TRUE	C1orf159
chr1.1144154.1144353	ENSG00000162571	-29531	-0.176375	0.428641	FALSE	FALSE	TRUE	TRUE	TTLL10
chr1.1144154.1144353	ENSG00000186891	62338	-0.922356	0.0768036	FALSE	FALSE	TRUE	TRUE	TNFRSF18
chr1.1144154.1144353	ENSG00000186827	69785	-0.929172	0.0659921	FALSE	FALSE	TRUE	TRUE	TNFRSF4
chr1.1144154.1144353	ENSG00000078808	87678	-0.952406	0.0353118	FALSE	FALSE	TRUE	TRUE	SDF4
chr1.1144154.1144353	ENSG00000176022	-87912	-0.952827	0.0189176	FALSE	FALSE	TRUE	TRUE	B3GALT6
chr1.1157417.1157721	ENSG00000217801	97683	0.295775	0.319434	TRUE	TRUE	TRUE	TRUE	LOC100288175
chr1.1157417.1157721	ENSG00000273443	-94129	0.294773	0.240692	TRUE	TRUE	TRUE	TRUE
chr1.1157417.1157721	ENSG00000131591	-41056	0.208945	0.328244	TRUE	TRUE	TRUE	TRUE	C1orf159
chr1.1157417.1157721	ENSG00000162571	-16163	-0.444692	0.351099	TRUE	TRUE	TRUE	TRUE	TTLL10
chr1.1157417.1157721	ENSG00000186891	48970	0.374628	0.328027	TRUE	TRUE	TRUE	TRUE	TNFRSF18
chr1.1157417.1157721	ENSG00000186827	56417	0.39067	0.280271	TRUE	TRUE	TRUE	TRUE	TNFRSF4
chr1.1157417.1157721	ENSG00000078808	74310	-0.0772011	0.269297	TRUE	TRUE	TRUE	TRUE	SDF4
chr1.1157417.1157721	ENSG00000176022	-74544	0.228246	0.301016	TRUE	TRUE	TRUE	TRUE	B3GALT6
chr1.1157417.1157721	ENSG00000184163	89001	-0.838378	0.114383	TRUE	TRUE	TRUE	TRUE	C1QTNF12
chr1.1157417.1157721	ENSG00000260179	93613	-0.727742	0.00941052	TRUE	TRUE	TRUE	TRUE
chr1.1158001.1158152	ENSG00000217801	98267	-0.311619	0.600858	FALSE	FALSE	TRUE	TRUE	LOC100288175
chr1.1158001.1158152	ENSG00000273443	-94713	-0.325615	0.506136	FALSE	FALSE	TRUE	TRUE
chr1.1158001.1158152	ENSG00000131591	-41640	-0.114452	0.838147	FALSE	FALSE	TRUE	TRUE	C1orf159
chr1.1158001.1158152	ENSG00000162571	-15732	-0.223841	0.32284	FALSE	FALSE	TRUE	TRUE	TTLL10
chr1.1158001.1158152	ENSG00000186891	48539	-0.220278	0.68884	FALSE	FALSE	TRUE	TRUE	TNFRSF18
chr1.1158001.1158152	ENSG00000186827	55986	-0.206896	0.681614	FALSE	FALSE	TRUE	TRUE	TNFRSF4
chr1.1158001.1158152	ENSG00000078808	73879	-0.346837	0.616619	FALSE	FALSE	TRUE	TRUE	SDF4
chr1.1158001.1158152	ENSG00000176022	-74113	-0.239521	0.651853	FALSE	FALSE	TRUE	TRUE	B3GALT6
chr1.1158001.1158152	ENSG00000184163	88570	-0.525444	0.0189337	FALSE	FALSE	TRUE	TRUE	C1QTNF12
chr1.1158001.1158152	ENSG00000260179	93182	-0.138342	0.522209	FALSE	FALSE	TRUE	TRUE
chr1.1200880.1202317	ENSG00000131591	-84519	0.663039	0.0626854	TRUE	FALSE	TRUE	TRUE	C1orf159
chr1.1200880.1202317	ENSG00000162571	26996	0.426309	0.175739	TRUE	FALSE	TRUE	TRUE	TTLL10
chr1.1200880.1202317	ENSG00000186891	4374	0.768171	0.0919887	TRUE	FALSE	TRUE	TRUE	TNFRSF18
chr1.1200880.1202317	ENSG00000186827	11821	0.767087	0.106928	TRUE	FALSE	TRUE	TRUE	TNFRSF4
chr1.1200880.1202317	ENSG00000078808	29714	0.813393	0.0684797	TRUE	FALSE	TRUE	TRUE	SDF4
chr1.1200880.1202317	ENSG00000176022	-29948	0.845935	0.0112844	TRUE	FALSE	TRUE	TRUE	B3GALT6
chr1.1200880.1202317	ENSG00000184163	44405	0.092317	0.10492	TRUE	FALSE	TRUE	TRUE	C1QTNF12
chr1.1200880.1202317	ENSG00000260179	49017	-0.224599	0.134856	TRUE	FALSE	TRUE	TRUE
chr1.1200880.1202317	ENSG00000160087	71568	0.864845	0.0072124	TRUE	FALSE	TRUE	TRUE	UBE2J2
chr1.1200880.1202317	ENSG00000162572	-78119	-0.414773	0.00285475	TRUE	FALSE	FALSE	FALSE	SCNN1D
chr1.1217160.1217346	ENSG00000162571	43276	-0.268257	0.310877	FALSE	FALSE	TRUE	TRUE	TTLL10
chr1.1217160.1217346	ENSG00000186891	-10469	-0.586103	0.304507	FALSE	FALSE	TRUE	TRUE	TNFRSF18
chr1.1217160.1217346	ENSG00000186827	-3022	-0.572285	0.298132	FALSE	FALSE	TRUE	TRUE	TNFRSF4
chr1.1217160.1217346	ENSG00000078808	14685	-0.69372	0.120301	FALSE	FALSE	TRUE	TRUE	SDF4
chr1.1217160.1217346	ENSG00000176022	-14919	-0.694051	0.133696	FALSE	FALSE	TRUE	TRUE	B3GALT6
chr1.1217160.1217346	ENSG00000184163	29376	-0.432	0.104076	FALSE	FALSE	TRUE	TRUE	C1QTNF12
chr1.1217160.1217346	ENSG00000260179	33988	0.0533409	0.434966	FALSE	FALSE	TRUE	TRUE
chr1.1217160.1217346	ENSG00000160087	56539	-0.691908	0.142018	FALSE	FALSE	TRUE	TRUE	UBE2J2
chr1.1217160.1217346	ENSG00000162572	-63090	0.0521129	0.432829	FALSE	FALSE	FALSE	FALSE	SCNN1D
chr1.1217160.1217346	ENSG00000131584	92263	-0.360682	0.315588	FALSE	FALSE	TRUE	TRUE	ACAP3
chr1.1217160.1217346	ENSG00000169972	-91221	-0.50593	0.20418	FALSE	FALSE	TRUE	TRUE	PUSL1
chr1.1371491.1371709	ENSG00000160087	-97606	-0.824247	0.0756363	TRUE	TRUE	TRUE	TRUE	UBE2J2
chr1.1371491.1371709	ENSG00000162572	91055	0.821005	0.0152306	TRUE	TRUE	FALSE	FALSE	SCNN1D
chr1.1371491.1371709	ENSG00000131584	-61882	0.630353	0.0145685	TRUE	TRUE	TRUE	TRUE	ACAP3
chr1.1371491.1371709	ENSG00000169972	62924	-0.891413	0.0171698	TRUE	TRUE	TRUE	TRUE	PUSL1
chr1.1371491.1371709	ENSG00000127054	-46800	-0.799659	0.00598073	TRUE	TRUE	TRUE	TRUE	INTS11
chr1.1371491.1371709	ENSG00000240731	-52802	-0.0764416	0.699528	TRUE	TRUE	FALSE	FALSE
chr1.1371491.1371709	ENSG00000224051	46735	0.266658	0.176147	TRUE	TRUE	TRUE	TRUE	CPTP
chr1.1371491.1371709	ENSG00000169962	40177	0.748971	0.044495	TRUE	TRUE	TRUE	TRUE	TAS1R3
chr1.1371491.1371709	ENSG00000107404	-22141	-0.73623	0.0692671	TRUE	TRUE	TRUE	TRUE	DVL1
chr1.1371491.1371709	ENSG00000162576	-9714	0.50078	0.385089	TRUE	TRUE	FALSE	FALSE	MXRA8
chr1.1371491.1371709	ENSG00000175756	3786	-0.919478	0.0240697	TRUE	TRUE	TRUE	TRUE	AURKAIP1
chr1.1371491.1371709	ENSG00000221978	27619	0.554617	0.100182	TRUE	TRUE	TRUE	TRUE	CCNL2
chr1.1371491.1371709	ENSG00000224870	-27813	-0.393762	0.128717	TRUE	TRUE	TRUE	TRUE	MRPL20-AS1
chr1.1371491.1371709	ENSG00000242485	35604	-0.942732	0.0102745	TRUE	TRUE	TRUE	TRUE	MRPL20
chr1.1371491.1371709	ENSG00000264293	34043	0.464457	0.0888064	TRUE	TRUE	FALSE	FALSE
chr1.1371491.1371709	ENSG00000272455	-37387	-0.0416579	0.11821	TRUE	TRUE	FALSE	FALSE
chr1.1371491.1371709	ENSG00000215915	-77980	-0.455601	0.208677	TRUE	TRUE	FALSE	FALSE	ATAD3C
chr1.1372145.1372323	ENSG00000160087	-98260	-0.736093	0.0539584	FALSE	FALSE	TRUE	TRUE	UBE2J2
chr1.1372145.1372323	ENSG00000162572	91709	0.880902	0.0646458	FALSE	FALSE	FALSE	FALSE	SCNN1D
chr1.1372145.1372323	ENSG00000131584	-62536	0.67821	0.121195	FALSE	FALSE	TRUE	TRUE	ACAP3
chr1.1372145.1372323	ENSG00000169972	63578	-0.927122	0.00873367	FALSE	FALSE	TRUE	TRUE	PUSL1
chr1.1372145.1372323	ENSG00000127054	-47454	-0.902625	0.00560231	FALSE	FALSE	TRUE	TRUE	INTS11
chr1.1372145.1372323	ENSG00000240731	-53456	-0.0592532	0.556541	FALSE	FALSE	FALSE	FALSE
chr1.1372145.1372323	ENSG00000224051	47389	0.414669	0.0300245	FALSE	FALSE	TRUE	TRUE	CPTP
chr1.1372145.1372323	ENSG00000169962	40831	0.881058	0.00863892	FALSE	FALSE	TRUE	TRUE	TAS1R3
chr1.1372145.1372323	ENSG00000107404	-22795	-0.888783	0.0479769	FALSE	FALSE	TRUE	TRUE	DVL1
chr1.1372145.1372323	ENSG00000162576	-10368	0.651786	0.314801	FALSE	FALSE	FALSE	FALSE	MXRA8
chr1.1372145.1372323	ENSG00000175756	3172	-0.915108	0.00557971	FALSE	FALSE	TRUE	TRUE	AURKAIP1
chr1.1372145.1372323	ENSG00000221978	27005	0.496917	0.0685313	FALSE	FALSE	TRUE	TRUE	CCNL2
chr1.1372145.1372323	ENSG00000224870	-27199	-0.507785	0.157689	FALSE	FALSE	TRUE	TRUE	MRPL20-AS1
chr1.1372145.1372323	ENSG00000242485	34990	-0.930339	0.000770639	FALSE	FALSE	TRUE	TRUE	MRPL20
chr1.1372145.1372323	ENSG00000264293	33429	0.244243	0.201535	FALSE	FALSE	FALSE	FALSE
chr1.1372145.1372323	ENSG00000272455	-36773	-0.241018	0.241922	FALSE	FALSE	FALSE	FALSE
chr1.1372145.1372323	ENSG00000215915	-77366	-0.489371	0.401569	FALSE	FALSE	FALSE	FALSE	ATAD3C
chr1.1372145.1372323	ENSG00000160072	-99446	-0.920911	0.0115573	FALSE	FALSE	TRUE	TRUE	ATAD3B
chr1.1677936.1678127	ENSG00000228594	-77840	-0.232182	0.420459	TRUE	FALSE	TRUE	TRUE	FNDC10
chr1.1677936.1678127	ENSG00000272106	-62141	0.857537	0.0216293	TRUE	FALSE	TRUE	TRUE
chr1.1677936.1678127	ENSG00000197530	62521	0.616648	0.130977	TRUE	FALSE	TRUE	TRUE	MIB2
chr1.1677936.1678127	ENSG00000189409	45841	0.582164	0.0787992	TRUE	FALSE	FALSE	FALSE	MMP23B
chr1.1677936.1678127	ENSG00000248333	-18924	-0.585498	0.0239469	TRUE	FALSE	TRUE	TRUE	CDK11B
chr1.1677936.1678127	ENSG00000189339	14601	0.848505	0.120216	TRUE	FALSE	TRUE	TRUE	SLC35E2B
chr1.1677936.1678127	ENSG00000269737	5946	0.859303	0.0947075	TRUE	FALSE	TRUE	TRUE
chr1.1677936.1678127	ENSG00000215914	-21815	0.659786	0.00692788	TRUE	FALSE	FALSE	FALSE	MMP23A
chr1.1677936.1678127	ENSG00000008128	46197	0.149659	0.217336	TRUE	FALSE	FALSE	FALSE	CDK11A
chr1.1677936.1678127	ENSG00000268575	59561	0.810199	0.100651	TRUE	FALSE	TRUE	FALSE
chr1.1677936.1678127	ENSG00000227775	-46385	0.743885	0.215436	TRUE	FALSE	TRUE	TRUE
chr1.1677936.1678127	ENSG00000215790	67865	0.893227	0.0708602	TRUE	FALSE	TRUE	TRUE	SLC35E2A
chr1.1678363.1678518	ENSG00000228594	-78267	0.1559	0.516889	FALSE	FALSE	TRUE	TRUE	FNDC10
chr1.1678363.1678518	ENSG00000272106	-62568	0.50127	0.090117	FALSE	FALSE	TRUE	TRUE
chr1.1678363.1678518	ENSG00000197530	62948	0.244693	0.256709	FALSE	FALSE	TRUE	TRUE	MIB2
chr1.1678363.1678518	ENSG00000189409	46268	0.0903171	0.00930815	FALSE	FALSE	FALSE	FALSE	MMP23B
chr1.1678363.1678518	ENSG00000248333	-19351	-0.889505	0.0505954	FALSE	FALSE	TRUE	TRUE	CDK11B
chr1.1678363.1678518	ENSG00000189339	14210	0.443182	0.197791	FALSE	FALSE	TRUE	TRUE	SLC35E2B
chr1.1678363.1678518	ENSG00000269737	6373	0.468524	0.156795	FALSE	FALSE	TRUE	TRUE
chr1.1678363.1678518	ENSG00000215914	-21424	0.165999	0.043071	FALSE	FALSE	FALSE	FALSE	MMP23A
chr1.1678363.1678518	ENSG00000008128	45806	-0.386111	0.243304	FALSE	FALSE	FALSE	FALSE	CDK11A
chr1.1678363.1678518	ENSG00000268575	59170	0.347187	0.189917	FALSE	FALSE	TRUE	FALSE
chr1.1678363.1678518	ENSG00000227775	-45994	0.394162	0.199395	FALSE	FALSE	TRUE	TRUE
chr1.1678363.1678518	ENSG00000215790	67474	0.602403	0.0657364	FALSE	FALSE	TRUE	TRUE	SLC35E2A
chr1.1908642.1909486	ENSG00000078369	-17525	-0.829092	0.0785777	TRUE	FALSE	TRUE	TRUE	GNB1
chr1.1908642.1909486	ENSG00000178821	9787	-0.895211	0.0309597	TRUE	FALSE	TRUE	TRUE	TMEM52
chr1.1909674.1909799	ENSG00000078369	-18557	0.686224	0.0698578	FALSE	FALSE	TRUE	TRUE	GNB1
chr1.1909674.1909799	ENSG00000178821	9474	0.833965	0.121726	FALSE	FALSE	TRUE	TRUE	TMEM52
chr1.2044912.2045285	ENSG00000067606	-5185	-0.165473	0.00509694	TRUE	TRUE	TRUE	TRUE	PRKCZ
chr1.2133164.2133857	ENSG00000067606	82694	0.106623	0.175471	FALSE	FALSE	TRUE	TRUE	PRKCZ
chr1.2133164.2133857	ENSG00000182873	50532	0.682289	0.113853	FALSE	FALSE	FALSE	FALSE	PRKCZ-AS1
chr1.2133164.2133857	ENSG00000162585	78863	0.647553	0.169662	FALSE	FALSE	TRUE	TRUE	FAAP20
chr1.2133164.2133857	ENSG00000157933	-94838	0.623117	0.0196139	FALSE	FALSE	TRUE	TRUE	SKI
chr1.2148777.2149021	ENSG00000067606	98307	-0.393547	0.0279816	TRUE	TRUE	TRUE	TRUE	PRKCZ
chr1.2148777.2149021	ENSG00000182873	35368	0.562165	0.238566	TRUE	TRUE	FALSE	FALSE	PRKCZ-AS1
chr1.2148777.2149021	ENSG00000162585	63699	0.211561	0.151129	TRUE	TRUE	TRUE	TRUE	FAAP20
chr1.2148777.2149021	ENSG00000157933	-79674	0.82797	0.10061	TRUE	TRUE	TRUE	TRUE	SKI
chr1.2189453.2189754	ENSG00000182873	-5064	0.281316	0.247245	FALSE	FALSE	FALSE	FALSE	PRKCZ-AS1
chr1.2189453.2189754	ENSG00000162585	22966	0.751562	0.0493845	FALSE	FALSE	TRUE	TRUE	FAAP20
chr1.2189453.2189754	ENSG00000157933	-38941	0.103375	0.0525681	FALSE	FALSE	TRUE	TRUE	SKI
chr1.2194494.2195624	ENSG00000182873	-10105	0.675046	0.0848658	TRUE	TRUE	FALSE	FALSE	PRKCZ-AS1
chr1.2194494.2195624	ENSG00000162585	17096	0.620016	0.119523	TRUE	TRUE	TRUE	TRUE	FAAP20
chr1.2194494.2195624	ENSG00000157933	-33071	0.747498	0.0117643	TRUE	TRUE	TRUE	TRUE	SKI
chr1.2199178.2199596	ENSG00000182873	-14789	-0.456381	0.315647	FALSE	FALSE	FALSE	FALSE	PRKCZ-AS1
chr1.2199178.2199596	ENSG00000162585	13124	0.348653	0.0868615	FALSE	FALSE	TRUE	TRUE	FAAP20
chr1.2199178.2199596	ENSG00000157933	-29099	-0.725452	0.0401997	FALSE	FALSE	TRUE	TRUE	SKI
chr1.2204785.2204800	ENSG00000182873	-20396	0.637139	0.340373	FALSE	FALSE	FALSE	FALSE	PRKCZ-AS1
chr1.2204785.2204800	ENSG00000162585	7920	0.791884	0.172844	FALSE	FALSE	TRUE	TRUE	FAAP20
chr1.2204785.2204800	ENSG00000157933	-23895	0.248814	0.0663702	FALSE	FALSE	TRUE	TRUE	SKI
chr1.2205167.2205603	ENSG00000182873	-20778	0.681848	0.207346	TRUE	TRUE	FALSE	FALSE	PRKCZ-AS1
chr1.2205167.2205603	ENSG00000162585	7117	0.440251	0.0877689	TRUE	TRUE	TRUE	TRUE	FAAP20
chr1.2205167.2205603	ENSG00000157933	-23092	0.497737	0.0585311	TRUE	TRUE	TRUE	TRUE	SKI
chr1.2232887.2233040	ENSG00000182873	-48498	0.790479	0.0897412	TRUE	FALSE	FALSE	FALSE	PRKCZ-AS1
chr1.2232887.2233040	ENSG00000162585	-20167	0.625222	0.15819	TRUE	FALSE	TRUE	TRUE	FAAP20
chr1.2232887.2233040	ENSG00000157933	4192	0.58646	0.128591	TRUE	FALSE	TRUE	TRUE	SKI
chr1.2234337.2234707	ENSG00000182873	-49948	0.667818	0.0882618	TRUE	FALSE	FALSE	FALSE	PRKCZ-AS1
chr1.2234337.2234707	ENSG00000162585	-21617	0.534634	0.112625	TRUE	FALSE	TRUE	TRUE	FAAP20
chr1.2234337.2234707	ENSG00000157933	5642	0.761768	0.0108633	TRUE	FALSE	TRUE	TRUE	SKI
chr1.2234904.2235060	ENSG00000182873	-50515	0.698706	0.0227461	TRUE	FALSE	FALSE	FALSE	PRKCZ-AS1
chr1.2234904.2235060	ENSG00000162585	-22184	0.583044	0.170529	TRUE	FALSE	TRUE	TRUE	FAAP20
chr1.2234904.2235060	ENSG00000157933	6209	0.717787	0.0143199	TRUE	FALSE	TRUE	TRUE	SKI
chr1.2237268.2237526	ENSG00000182873	-52879	0.677586	0.100621	TRUE	FALSE	FALSE	FALSE	PRKCZ-AS1
chr1.2237268.2237526	ENSG00000162585	-24548	0.588498	0.118146	TRUE	FALSE	TRUE	TRUE	FAAP20
chr1.2237268.2237526	ENSG00000157933	8573	0.716416	0.0626728	TRUE	FALSE	TRUE	TRUE	SKI
chr1.2255435.2256374	ENSG00000182873	-71046	0.67443	0.000643175	TRUE	TRUE	FALSE	FALSE	PRKCZ-AS1
chr1.2255435.2256374	ENSG00000162585	-42715	0.136984	0.0358291	TRUE	TRUE	TRUE	TRUE	FAAP20
chr1.2255435.2256374	ENSG00000157933	26740	0.645774	0.00884908	TRUE	TRUE	TRUE	TRUE	SKI
chr1.2255435.2256374	ENSG00000269896	96446	0.597563	0.149657	TRUE	TRUE	FALSE	FALSE	LOC100129534
chr1.2259097.2259296	ENSG00000182873	-74708	0.699725	0.177331	TRUE	FALSE	FALSE	FALSE	PRKCZ-AS1
chr1.2259097.2259296	ENSG00000162585	-46377	0.186506	0.0248786	TRUE	FALSE	TRUE	TRUE	FAAP20
chr1.2259097.2259296	ENSG00000157933	30402	0.870882	0.0110544	TRUE	FALSE	TRUE	TRUE	SKI
chr1.2259097.2259296	ENSG00000269896	93524	0.578779	0.0328682	TRUE	FALSE	FALSE	FALSE	LOC100129534
chr1.2290352.2290470	ENSG00000162585	-77632	0.200024	0.574906	FALSE	FALSE	TRUE	TRUE	FAAP20
chr1.2290352.2290470	ENSG00000157933	61657	-0.29213	0.510082	FALSE	FALSE	TRUE	TRUE	SKI
chr1.2290352.2290470	ENSG00000269896	62350	-0.251319	0.269985	FALSE	FALSE	FALSE	FALSE	LOC100129534
chr1.2290676.2291128	ENSG00000162585	-77956	0.727766	0.270041	FALSE	FALSE	TRUE	TRUE	FAAP20
chr1.2290676.2291128	ENSG00000157933	61981	-0.274881	0.216157	FALSE	FALSE	TRUE	TRUE	SKI
chr1.2290676.2291128	ENSG00000269896	61692	0.323358	0.165763	FALSE	FALSE	FALSE	FALSE	LOC100129534
chr1.2300275.2301500	ENSG00000162585	-87555	0.568214	0.131607	TRUE	FALSE	TRUE	TRUE	FAAP20
chr1.2300275.2301500	ENSG00000157933	71580	0.76911	0.0348237	TRUE	FALSE	TRUE	TRUE	SKI
chr1.2300275.2301500	ENSG00000116151	90207	0.363311	0.429506	TRUE	FALSE	TRUE	TRUE	MORN1
chr1.2300275.2301500	ENSG00000269896	51320	0.627157	0.176618	TRUE	FALSE	FALSE	FALSE	LOC100129534
chr1.2300275.2301500	ENSG00000157916	-90275	-0.147397	0.780369	TRUE	FALSE	TRUE	TRUE	RER1
chr1.2311587.2311735	ENSG00000162585	-98867	0.503436	0.0629958	TRUE	FALSE	TRUE	TRUE	FAAP20
chr1.2311587.2311735	ENSG00000157933	82892	0.810519	0.0482871	TRUE	FALSE	TRUE	TRUE	SKI
chr1.2311587.2311735	ENSG00000116151	79972	0.309602	0.512643	TRUE	FALSE	TRUE	TRUE	MORN1
chr1.2311587.2311735	ENSG00000269896	41085	0.592425	0.0621583	TRUE	FALSE	FALSE	FALSE	LOC100129534
chr1.2311587.2311735	ENSG00000157916	-80040	-0.0619989	0.876354	TRUE	FALSE	TRUE	TRUE	RER1
chr1.2315158.2315326	ENSG00000157933	86463	0.831645	0.0466136	TRUE	TRUE	TRUE	TRUE	SKI
chr1.2315158.2315326	ENSG00000116151	76381	0.0228639	0.601856	TRUE	TRUE	TRUE	TRUE	MORN1
chr1.2315158.2315326	ENSG00000269896	37494	0.592415	0.156105	TRUE	TRUE	FALSE	FALSE	LOC100129534
chr1.2315158.2315326	ENSG00000157916	-76449	0.0205514	0.925099	TRUE	TRUE	TRUE	TRUE	RER1
chr1.2315158.2315326	ENSG00000157911	98471	-0.76205	0.0838483	TRUE	TRUE	TRUE	TRUE	PEX10
chr1.2381843.2382001	ENSG00000116151	9706	0.410865	0.474131	FALSE	FALSE	TRUE	TRUE	MORN1
chr1.2381843.2382001	ENSG00000269896	-29023	0.127014	0.0765087	FALSE	FALSE	FALSE	FALSE	LOC100129534
chr1.2381843.2382001	ENSG00000157916	-9774	-0.243878	0.437552	FALSE	FALSE	TRUE	TRUE	RER1
chr1.2381843.2382001	ENSG00000157911	31796	0.38699	0.175708	FALSE	FALSE	TRUE	TRUE	PEX10
chr1.2381843.2382001	ENSG00000149527	-43979	-0.526871	0.0470424	FALSE	FALSE	TRUE	TRUE	PLCH2
chr1.2642554.2643392	ENSG00000272449	96089	0.135912	0.605715	FALSE	FALSE	TRUE	TRUE
chr1.2642554.2643392	ENSG00000238164	-85523	0.411445	0.35229	FALSE	FALSE	FALSE	FALSE
chr1.2642554.2643392	ENSG00000157873	86915	0.667871	0.257988	FALSE	FALSE	TRUE	TRUE	TNFRSF14
chr1.2642554.2643392	ENSG00000225931	76144	-0.0345642	0.201818	FALSE	FALSE	FALSE	FALSE
chr1.2642554.2643392	ENSG00000228037	60994	0.320579	0.441439	FALSE	FALSE	FALSE	FALSE	LOC100996583
chr1.2642554.2643392	ENSG00000157870	56063	-0.0334193	0.649263	FALSE	FALSE	FALSE	FALSE	PRXL2B
chr1.2652150.2652528	ENSG00000238164	-95119	0.0348717	0.147223	FALSE	FALSE	FALSE	FALSE
chr1.2652150.2652528	ENSG00000157873	96511	0.261288	0.257061	FALSE	FALSE	TRUE	TRUE	TNFRSF14
chr1.2652150.2652528	ENSG00000225931	85740	0.187484	0.520877	FALSE	FALSE	FALSE	FALSE
chr1.2652150.2652528	ENSG00000228037	70590	0.356627	0.0764038	FALSE	FALSE	FALSE	FALSE	LOC100996583
chr1.2652150.2652528	ENSG00000157870	65659	-0.136457	0.330883	FALSE	FALSE	FALSE	FALSE	PRXL2B
chr1.2653228.2653486	ENSG00000238164	-96197	-0.0103802	0.121035	FALSE	FALSE	FALSE	FALSE
chr1.2653228.2653486	ENSG00000157873	97589	0.189662	0.107529	FALSE	FALSE	TRUE	TRUE	TNFRSF14
chr1.2653228.2653486	ENSG00000225931	86818	0.148991	0.435693	FALSE	FALSE	FALSE	FALSE
chr1.2653228.2653486	ENSG00000228037	71668	0.414856	0.128126	FALSE	FALSE	FALSE	FALSE	LOC100996583
chr1.2653228.2653486	ENSG00000157870	66737	-0.327459	0.238762	FALSE	FALSE	FALSE	FALSE	PRXL2B
chr1.2653660.2654297	ENSG00000238164	-96629	-0.040397	0.0703074	FALSE	FALSE	FALSE	FALSE
chr1.2653660.2654297	ENSG00000157873	98021	0.0809866	0.178183	FALSE	FALSE	TRUE	TRUE	TNFRSF14
chr1.2653660.2654297	ENSG00000225931	87250	0.176761	0.562827	FALSE	FALSE	FALSE	FALSE
chr1.2653660.2654297	ENSG00000228037	72100	0.248248	0.0318814	FALSE	FALSE	FALSE	FALSE	LOC100996583
chr1.2653660.2654297	ENSG00000157870	67169	-0.14642	0.162133	FALSE	FALSE	FALSE	FALSE	PRXL2B
chr1.2756510.2756738	ENSG00000215912	44979	0.288725	0.0196216	FALSE	FALSE	TRUE	TRUE	TTC34
chr1.2840505.2840653	ENSG00000215912	-38788	0.38329	0.049276	TRUE	TRUE	TRUE	TRUE	TTC34
chr1.2894518.2894945	ENSG00000215912	-92801	0.819139	0.100574	TRUE	TRUE	TRUE	TRUE	TTC34
chr1.3530910.3531704	ENSG00000162591	79791	0.488841	0.0567532	TRUE	TRUE	TRUE	TRUE	MEGF6
chr1.3530910.3531704	ENSG00000158109	-93298	0.893561	0.0428457	TRUE	TRUE	TRUE	TRUE	TPRG1L
chr1.6025375.6025507	ENSG00000131697	-32902	0.517877	0.0152204	TRUE	FALSE	TRUE	TRUE	NPHP4
chr1.6025375.6025507	ENSG00000069424	33909	0.521144	0.381806	TRUE	FALSE	TRUE	TRUE	KCNAB2
chr1.6026059.6026437	ENSG00000131697	-33586	-0.647322	0.122524	FALSE	FALSE	TRUE	TRUE	NPHP4
chr1.6026059.6026437	ENSG00000069424	34593	0.0474398	0.460352	FALSE	FALSE	TRUE	TRUE	KCNAB2
chr1.6026650.6027525	ENSG00000131697	-34177	0.570884	0.0833996	TRUE	TRUE	TRUE	TRUE	NPHP4
chr1.6026650.6027525	ENSG00000069424	35184	0.49057	0.330784	TRUE	TRUE	TRUE	TRUE	KCNAB2
chr1.6028156.6028605	ENSG00000131697	-35683	-0.163498	0.181921	TRUE	FALSE	TRUE	TRUE	NPHP4
chr1.6028156.6028605	ENSG00000069424	36690	-0.338009	0.380517	TRUE	FALSE	TRUE	TRUE	KCNAB2
chr1.6198993.6199208	ENSG00000116254	-18870	0.377678	0.280293	FALSE	FALSE	FALSE	FALSE	CHD5
chr1.6198993.6199208	ENSG00000116251	10181	-0.520576	0.44421	FALSE	FALSE	TRUE	TRUE	RPL22
chr1.6198993.6199208	ENSG00000158286	-6267	0.501448	0.218981	FALSE	FALSE	FALSE	FALSE	RNF207
chr1.6198993.6199208	ENSG00000116237	36764	0.478773	0.482611	FALSE	FALSE	TRUE	TRUE	ICMT
chr1.6198993.6199208	ENSG00000158292	61767	-0.660977	0.0391009	FALSE	FALSE	FALSE	FALSE	GPR153
chr1.6199476.6199877	ENSG00000116254	-19353	-0.1917	0.0885354	FALSE	FALSE	FALSE	FALSE	CHD5
chr1.6199476.6199877	ENSG00000116251	9512	0.801282	0.165554	FALSE	FALSE	TRUE	TRUE	RPL22
chr1.6199476.6199877	ENSG00000158286	-5598	-0.587098	0.321762	FALSE	FALSE	FALSE	FALSE	RNF207
chr1.6199476.6199877	ENSG00000116237	36095	-0.823479	0.141609	FALSE	FALSE	TRUE	TRUE	ICMT
chr1.6199476.6199877	ENSG00000158292	61098	0.780216	0.070601	FALSE	FALSE	FALSE	FALSE	GPR153
chr1.6348038.6348170	ENSG00000158292	-87063	0.515334	0.0100256	FALSE	FALSE	FALSE	FALSE	GPR153
chr1.6348038.6348170	ENSG00000097021	46221	-0.500871	0.3682	FALSE	FALSE	TRUE	TRUE	ACOT7
chr1.6348038.6348170	ENSG00000187017	-76618	0.277808	0.0967499	FALSE	FALSE	TRUE	TRUE	ESPN
chr1.6348724.6348866	ENSG00000158292	-87749	0.630995	0.0370882	FALSE	FALSE	FALSE	FALSE	GPR153
chr1.6348724.6348866	ENSG00000097021	45525	-0.388952	0.0157597	FALSE	FALSE	TRUE	TRUE	ACOT7
chr1.6348724.6348866	ENSG00000187017	-75922	0.0921297	0.278896	FALSE	FALSE	TRUE	TRUE	ESPN
chr1.6365207.6365340	ENSG00000097021	29051	0.473453	0.0371031	TRUE	TRUE	TRUE	TRUE	ACOT7
chr1.6365207.6365340	ENSG00000187017	-59448	-0.305539	0.126983	TRUE	TRUE	TRUE	TRUE	ESPN
chr1.6440406.6440504	ENSG00000097021	-46015	-0.0897179	0.512038	FALSE	FALSE	TRUE	TRUE	ACOT7
chr1.6440406.6440504	ENSG00000187017	15618	-0.068613	0.402136	FALSE	FALSE	TRUE	TRUE	ESPN
chr1.6440406.6440504	ENSG00000215788	25691	0.09367	0.281174	FALSE	FALSE	TRUE	TRUE	TNFRSF25
chr1.6440406.6440504	ENSG00000171680	79557	-0.155391	0.21967	FALSE	FALSE	TRUE	TRUE	PLEKHG5
chr1.6455142.6455301	ENSG00000097021	-60751	-0.735221	0.00686022	FALSE	FALSE	TRUE	TRUE	ACOT7
chr1.6455142.6455301	ENSG00000187017	30354	0.400693	0.366464	FALSE	FALSE	TRUE	TRUE	ESPN
chr1.6455142.6455301	ENSG00000215788	10894	-0.188919	0.356679	FALSE	FALSE	TRUE	TRUE	TNFRSF25
chr1.6455142.6455301	ENSG00000171680	64760	0.918493	0.000487295	FALSE	FALSE	TRUE	TRUE	PLEKHG5
chr1.6455142.6455301	ENSG00000162408	99234	-0.438536	0.503751	FALSE	FALSE	TRUE	TRUE	NOL9
chr1.6459671.6460979	ENSG00000097021	-65280	-0.931528	0.0674086	TRUE	FALSE	TRUE	TRUE	ACOT7
chr1.6459671.6460979	ENSG00000187017	34883	0.872339	0.119883	TRUE	FALSE	TRUE	TRUE	ESPN
chr1.6459671.6460979	ENSG00000215788	5216	0.407027	0.357362	TRUE	FALSE	TRUE	TRUE	TNFRSF25
chr1.6459671.6460979	ENSG00000171680	59082	0.808496	0.108972	TRUE	FALSE	TRUE	TRUE	PLEKHG5
chr1.6459671.6460979	ENSG00000162408	93556	-0.452015	0.125611	TRUE	FALSE	TRUE	TRUE	NOL9
chr1.6475593.6475771	ENSG00000097021	-81202	-0.908238	0.044249	TRUE	TRUE	TRUE	TRUE	ACOT7
chr1.6475593.6475771	ENSG00000187017	50805	0.824598	0.137495	TRUE	TRUE	TRUE	TRUE	ESPN
chr1.6475593.6475771	ENSG00000215788	-9398	0.35655	0.407087	TRUE	TRUE	TRUE	TRUE	TNFRSF25
chr1.6475593.6475771	ENSG00000171680	44290	0.814392	0.0504545	TRUE	TRUE	TRUE	TRUE	PLEKHG5
chr1.6475593.6475771	ENSG00000162408	78764	-0.447558	0.0831295	TRUE	TRUE	TRUE	TRUE	NOL9
chr1.6486555.6486740	ENSG00000097021	-92164	0.648252	0.183117	FALSE	FALSE	TRUE	TRUE	ACOT7
chr1.6486555.6486740	ENSG00000187017	61767	-0.749056	0.13391	FALSE	FALSE	TRUE	TRUE	ESPN
chr1.6486555.6486740	ENSG00000215788	-20360	-0.244381	0.245496	FALSE	FALSE	TRUE	TRUE	TNFRSF25
chr1.6486555.6486740	ENSG00000171680	33321	-0.672333	0.206664	FALSE	FALSE	TRUE	TRUE	PLEKHG5
chr1.6486555.6486740	ENSG00000162408	67795	0.736926	0.00995038	FALSE	FALSE	TRUE	TRUE	NOL9
chr1.6486555.6486740	ENSG00000204859	-93261	-0.679386	0.202601	FALSE	FALSE	TRUE	TRUE	ZBTB48
chr1.6489961.6490148	ENSG00000097021	-95570	0.835135	0.0132561	FALSE	FALSE	TRUE	TRUE	ACOT7
chr1.6489961.6490148	ENSG00000187017	65173	-0.764072	0.0817795	FALSE	FALSE	TRUE	TRUE	ESPN
chr1.6489961.6490148	ENSG00000215788	-23766	-0.390423	0.175384	FALSE	FALSE	TRUE	TRUE	TNFRSF25
chr1.6489961.6490148	ENSG00000171680	29913	-0.580022	0.157618	FALSE	FALSE	TRUE	TRUE	PLEKHG5
chr1.6489961.6490148	ENSG00000162408	64387	0.222268	0.269577	FALSE	FALSE	TRUE	TRUE	NOL9
chr1.6489961.6490148	ENSG00000204859	-89853	-0.518863	0.103002	FALSE	FALSE	TRUE	TRUE	ZBTB48
chr1.6490512.6490699	ENSG00000097021	-96121	0.631189	0.162097	FALSE	FALSE	TRUE	TRUE	ACOT7
chr1.6490512.6490699	ENSG00000187017	65724	-0.895646	0.0596732	FALSE	FALSE	TRUE	TRUE	ESPN
chr1.6490512.6490699	ENSG00000215788	-24317	-0.639063	0.191063	FALSE	FALSE	TRUE	TRUE	TNFRSF25
chr1.6490512.6490699	ENSG00000171680	29362	-0.313417	0.464495	FALSE	FALSE	TRUE	TRUE	PLEKHG5
chr1.6490512.6490699	ENSG00000162408	63836	0.287906	0.344113	FALSE	FALSE	TRUE	TRUE	NOL9
chr1.6490512.6490699	ENSG00000204859	-89302	-0.86051	0.0980034	FALSE	FALSE	TRUE	TRUE	ZBTB48
chr1.6490930.6491031	ENSG00000097021	-96539	0.311247	0.487155	FALSE	FALSE	TRUE	TRUE	ACOT7
chr1.6490930.6491031	ENSG00000187017	66142	-0.249952	0.449321	FALSE	FALSE	TRUE	TRUE	ESPN
chr1.6490930.6491031	ENSG00000215788	-24735	-0.461908	0.0622177	FALSE	FALSE	TRUE	TRUE	TNFRSF25
chr1.6490930.6491031	ENSG00000171680	29030	0.115313	0.274908	FALSE	FALSE	TRUE	TRUE	PLEKHG5
chr1.6490930.6491031	ENSG00000162408	63504	-0.62536	0.0420216	FALSE	FALSE	TRUE	TRUE	NOL9
chr1.6490930.6491031	ENSG00000204859	-88970	-0.396623	0.0892014	FALSE	FALSE	TRUE	TRUE	ZBTB48
chr1.6599374.6599580	ENSG00000171680	-79313	-0.456803	0.122135	TRUE	FALSE	TRUE	TRUE	PLEKHG5
chr1.6599374.6599580	ENSG00000162408	-44839	0.287993	0.313483	TRUE	FALSE	TRUE	TRUE	NOL9
chr1.6599374.6599580	ENSG00000204859	19373	0.571119	0.25454	TRUE	FALSE	TRUE	TRUE	ZBTB48
chr1.6599374.6599580	ENSG00000162413	15027	0.856648	0.0321182	TRUE	FALSE	TRUE	TRUE	KLHL21
chr1.6599374.6599580	ENSG00000116273	-14105	0.363624	0.303302	TRUE	FALSE	TRUE	TRUE	PHF13
chr1.6599374.6599580	ENSG00000041988	-25286	-0.310677	0.436958	TRUE	FALSE	TRUE	TRUE	THAP3
chr1.6599791.6599994	ENSG00000171680	-79730	0.837868	0.140919	TRUE	TRUE	TRUE	TRUE	PLEKHG5
chr1.6599791.6599994	ENSG00000162408	-45256	-0.610687	0.178205	TRUE	TRUE	TRUE	TRUE	NOL9
chr1.6599791.6599994	ENSG00000204859	19790	0.556655	0.118582	TRUE	TRUE	TRUE	TRUE	ZBTB48
chr1.6599791.6599994	ENSG00000162413	14613	-0.245061	0.106817	TRUE	TRUE	TRUE	TRUE	KLHL21
chr1.6599791.6599994	ENSG00000116273	-13691	-0.374638	0.0192012	TRUE	TRUE	TRUE	TRUE	PHF13
chr1.6599791.6599994	ENSG00000041988	-24872	-0.225122	0.337316	TRUE	TRUE	TRUE	TRUE	THAP3
chr1.6600940.6602352	ENSG00000171680	-80879	-0.411092	0.470879	TRUE	TRUE	TRUE	TRUE	PLEKHG5
chr1.6600940.6602352	ENSG00000162408	-46405	0.298181	0.134049	TRUE	TRUE	TRUE	TRUE	NOL9
chr1.6600940.6602352	ENSG00000204859	20939	0.650111	0.00716274	TRUE	TRUE	TRUE	TRUE	ZBTB48
chr1.6600940.6602352	ENSG00000162413	12255	0.871358	0.0653479	TRUE	TRUE	TRUE	TRUE	KLHL21
chr1.6600940.6602352	ENSG00000116273	-11333	0.416497	0.440993	TRUE	TRUE	TRUE	TRUE	PHF13
chr1.6600940.6602352	ENSG00000041988	-22514	-0.0418114	0.528459	TRUE	TRUE	TRUE	TRUE	THAP3
chr1.6600940.6602352	ENSG00000007923	99572	0.155695	0.134461	TRUE	TRUE	TRUE	TRUE	DNAJC11
chr1.6602528.6603901	ENSG00000171680	-82467	0.412471	0.149636	FALSE	FALSE	TRUE	TRUE	PLEKHG5
chr1.6602528.6603901	ENSG00000162408	-47993	0.00967761	0.410105	FALSE	FALSE	TRUE	TRUE	NOL9
chr1.6602528.6603901	ENSG00000204859	22527	-0.0979737	0.266269	FALSE	FALSE	TRUE	TRUE	ZBTB48
chr1.6602528.6603901	ENSG00000162413	10706	-0.54481	0.402668	FALSE	FALSE	TRUE	TRUE	KLHL21
chr1.6602528.6603901	ENSG00000116273	-9784	-0.686714	0.0141005	FALSE	FALSE	TRUE	TRUE	PHF13
chr1.6602528.6603901	ENSG00000041988	-20965	0.0899518	0.729359	FALSE	FALSE	TRUE	TRUE	THAP3
chr1.6602528.6603901	ENSG00000007923	98023	-0.39796	0.130565	FALSE	FALSE	TRUE	TRUE	DNAJC11
chr1.7704519.7704942	ENSG00000049245	-66327	0.17074	0.0839798	FALSE	FALSE	TRUE	TRUE	VAMP3
chr1.7704519.7704942	ENSG00000049246	-79378	-0.173614	0.312633	FALSE	FALSE	TRUE	TRUE	PER3
chr1.7915923.7916113	ENSG00000049247	-62411	-0.0819323	0.447618	TRUE	FALSE	FALSE	FALSE	UTS2
chr1.7915923.7916113	ENSG00000049249	27052	0.950376	0.0112263	TRUE	FALSE	TRUE	TRUE	TNFRSF9
chr1.7915923.7916113	ENSG00000116288	-38178	0.82463	0.049432	TRUE	FALSE	TRUE	TRUE	PARK7
chr1.7915923.7916113	ENSG00000284747	-75021	0.910212	0.00609824	TRUE	FALSE	TRUE	TRUE
chr1.7916356.7916465	ENSG00000049247	-62844	-0.0499381	0.328258	TRUE	FALSE	FALSE	FALSE	UTS2
chr1.7916356.7916465	ENSG00000049249	26700	0.944456	0.0355269	TRUE	FALSE	TRUE	TRUE	TNFRSF9
chr1.7916356.7916465	ENSG00000116288	-37826	0.931315	0.0222379	TRUE	FALSE	TRUE	TRUE	PARK7
chr1.7916356.7916465	ENSG00000284747	-74669	0.938102	0.00768053	TRUE	FALSE	TRUE	TRUE
chr1.7920584.7920869	ENSG00000049247	-67072	-0.11993	0.20769	TRUE	FALSE	FALSE	FALSE	UTS2
chr1.7920584.7920869	ENSG00000049249	22296	0.98126	0.0181463	TRUE	FALSE	TRUE	TRUE	TNFRSF9
chr1.7920584.7920869	ENSG00000116288	-33422	0.949699	0.0273249	TRUE	FALSE	TRUE	TRUE	PARK7
chr1.7920584.7920869	ENSG00000284747	-70265	0.874155	0.0116805	TRUE	FALSE	TRUE	TRUE
chr1.7930656.7931066	ENSG00000049247	-77144	-0.22561	0.0849847	TRUE	FALSE	FALSE	FALSE	UTS2
chr1.7930656.7931066	ENSG00000049249	12099	0.951441	0.00997828	TRUE	FALSE	TRUE	TRUE	TNFRSF9
chr1.7930656.7931066	ENSG00000116288	-23225	0.958206	0.0089273	TRUE	FALSE	TRUE	TRUE	PARK7
chr1.7930656.7931066	ENSG00000284747	-60068	0.847914	0.0132952	TRUE	FALSE	TRUE	TRUE
chr1.7930656.7931066	ENSG00000116285	95242	0.311645	0.434807	TRUE	FALSE	TRUE	TRUE	ERRFI1
chr1.7949060.7949419	ENSG00000049247	-95548	-0.0865356	0.38957	TRUE	TRUE	FALSE	FALSE	UTS2
chr1.7949060.7949419	ENSG00000049249	-5895	0.96298	0.0178822	TRUE	TRUE	TRUE	TRUE	TNFRSF9
chr1.7949060.7949419	ENSG00000116288	-4872	0.849742	0.0720612	TRUE	TRUE	TRUE	TRUE	PARK7
chr1.7949060.7949419	ENSG00000284747	-41715	0.933023	0.00615895	TRUE	TRUE	TRUE	TRUE
chr1.7949060.7949419	ENSG00000116285	76889	0.548198	0.392887	TRUE	TRUE	TRUE	TRUE	ERRFI1
chr1.7961102.7962311	ENSG00000049249	-17937	0.14748	0.140475	FALSE	FALSE	TRUE	TRUE	TNFRSF9
chr1.7961102.7962311	ENSG00000116288	6811	0.0534619	0.125273	FALSE	FALSE	TRUE	TRUE	PARK7
chr1.7961102.7962311	ENSG00000284747	-28823	0.421043	0.253756	FALSE	FALSE	TRUE	TRUE
chr1.7961102.7962311	ENSG00000116285	63997	0.85483	0.0810885	FALSE	FALSE	TRUE	TRUE	ERRFI1
chr1.8097464.8097693	ENSG00000116285	-71156	-0.165162	0.381927	TRUE	TRUE	TRUE	TRUE	ERRFI1
chr1.8395769.8395848	ENSG00000162426	77943	0.256056	0.420735	FALSE	FALSE	TRUE	TRUE	SLC45A1
chr1.8396977.8397347	ENSG00000162426	79151	-0.267024	0.00690189	TRUE	FALSE	TRUE	TRUE	SLC45A1
chr1.8397625.8397840	ENSG00000162426	79799	-0.083911	0.0169665	TRUE	FALSE	TRUE	TRUE	SLC45A1
chr1.8873629.8874167	ENSG00000142599	-55986	-0.842957	0.0774156	TRUE	FALSE	TRUE	TRUE	RERE
chr1.8873629.8874167	ENSG00000074800	5082	0.78914	0.0436466	TRUE	FALSE	TRUE	TRUE	ENO1
chr1.8873629.8874167	ENSG00000232208	33577	0.32288	0.469903	TRUE	FALSE	TRUE	TRUE
chr1.8873629.8874167	ENSG00000131686	-71700	-0.359525	0.0102631	TRUE	FALSE	TRUE	TRUE	CA6
chr1.8899713.8900264	ENSG00000142599	-82070	-0.805607	0.091246	TRUE	FALSE	TRUE	TRUE	RERE
chr1.8899713.8900264	ENSG00000074800	-20464	0.787314	0.0915673	TRUE	FALSE	TRUE	TRUE	ENO1
chr1.8899713.8900264	ENSG00000232208	7480	0.234613	0.424355	TRUE	FALSE	TRUE	TRUE
chr1.8899713.8900264	ENSG00000131686	-45603	-0.42316	0.068321	TRUE	FALSE	TRUE	TRUE	CA6
chr1.8918163.8918384	ENSG00000074800	-38914	-0.88246	0.0193971	FALSE	FALSE	TRUE	TRUE	ENO1
chr1.8918163.8918384	ENSG00000232208	-10419	0.130657	0.530142	FALSE	FALSE	TRUE	TRUE
chr1.8918163.8918384	ENSG00000131686	-27483	0.851217	0.0378926	FALSE	FALSE	TRUE	TRUE	CA6
chr1.8926788.8926925	ENSG00000074800	-47539	-0.966276	0.00197421	TRUE	FALSE	TRUE	TRUE	ENO1
chr1.8926788.8926925	ENSG00000232208	-19044	-0.247963	0.4617	TRUE	FALSE	TRUE	TRUE
chr1.8926788.8926925	ENSG00000131686	-18942	0.816147	0.0649422	TRUE	FALSE	TRUE	TRUE	CA6
chr1.8927334.8927597	ENSG00000074800	-48085	-0.948939	0.0372345	FALSE	FALSE	TRUE	TRUE	ENO1
chr1.8927334.8927597	ENSG00000232208	-19590	-0.0575429	0.57062	FALSE	FALSE	TRUE	TRUE
chr1.8927334.8927597	ENSG00000131686	-18270	0.885881	0.062678	FALSE	FALSE	TRUE	TRUE	CA6
chr1.8970066.8970230	ENSG00000074800	-90817	-0.664498	0.113438	TRUE	TRUE	TRUE	TRUE	ENO1
chr1.8970066.8970230	ENSG00000232208	-62322	-0.488126	0.0700448	TRUE	TRUE	TRUE	TRUE
chr1.8970066.8970230	ENSG00000131686	24199	0.366311	0.241087	TRUE	TRUE	TRUE	TRUE	CA6
chr1.8970411.8970628	ENSG00000074800	-91162	-0.0330337	0.728773	FALSE	FALSE	TRUE	TRUE	ENO1
chr1.8970411.8970628	ENSG00000232208	-62667	-0.472107	0.00660381	FALSE	FALSE	TRUE	TRUE
chr1.8970411.8970628	ENSG00000131686	24544	-0.196404	0.695345	FALSE	FALSE	TRUE	TRUE	CA6
chr1.8970930.8971418	ENSG00000074800	-91681	-0.954952	0.0141938	TRUE	FALSE	TRUE	TRUE	ENO1
chr1.8970930.8971418	ENSG00000232208	-63186	-0.150259	0.417919	TRUE	FALSE	TRUE	TRUE
chr1.8970930.8971418	ENSG00000131686	25063	0.84997	0.0267093	TRUE	FALSE	TRUE	TRUE	CA6
chr1.9005219.9005313	ENSG00000232208	-97475	0.10354	0.204254	FALSE	FALSE	TRUE	TRUE
chr1.9005219.9005313	ENSG00000131686	59352	0.354201	0.455348	FALSE	FALSE	TRUE	TRUE	CA6
chr1.9005219.9005313	ENSG00000142583	83165	0.559393	0.180703	FALSE	FALSE	FALSE	FALSE	SLC2A5
chr1.9122222.9122330	ENSG00000142583	-33744	-0.382986	0.532261	FALSE	FALSE	FALSE	FALSE	SLC2A5
chr1.9122222.9122330	ENSG00000180758	6840	0.0806073	0.572902	FALSE	FALSE	FALSE	FALSE	GPR157
chr1.9239829.9239937	ENSG00000049239	5054	-0.391738	0.144421	FALSE	FALSE	TRUE	TRUE	H6PD
chr1.9239829.9239937	ENSG00000171621	-52943	-0.44933	0.183008	FALSE	FALSE	TRUE	TRUE	SPSB1
chr1.9275634.9275870	ENSG00000049239	40859	-0.917178	0.0223436	TRUE	FALSE	TRUE	TRUE	H6PD
chr1.9275634.9275870	ENSG00000171621	-17010	-0.78073	0.0747339	TRUE	FALSE	TRUE	TRUE	SPSB1
chr1.9315711.9315799	ENSG00000049239	80936	-0.947269	0.00115459	TRUE	FALSE	TRUE	TRUE	H6PD
chr1.9315711.9315799	ENSG00000171621	22831	-0.861591	0.0367629	TRUE	FALSE	TRUE	TRUE	SPSB1
chr1.9626827.9627602	ENSG00000171612	87345	-0.572095	0.021834	TRUE	FALSE	TRUE	TRUE	SLC25A33
chr1.9626827.9627602	ENSG00000231181	50400	0.428624	0.434681	TRUE	FALSE	TRUE	TRUE
chr1.9626827.9627602	ENSG00000188807	37905	-0.529134	0.0111094	TRUE	FALSE	TRUE	TRUE	TMEM201
chr1.9626827.9627602	ENSG00000171608	-24130	0.663664	0.0738179	TRUE	FALSE	TRUE	TRUE	PIK3CD
chr1.9626827.9627602	ENSG00000231789	59953	-0.693535	0.102193	TRUE	FALSE	TRUE	FALSE	PIK3CD-AS2
chr1.9628611.9628763	ENSG00000171612	89129	0.53561	0.0765459	FALSE	FALSE	TRUE	TRUE	SLC25A33
chr1.9628611.9628763	ENSG00000231181	52184	-0.493355	0.453779	FALSE	FALSE	TRUE	TRUE
chr1.9628611.9628763	ENSG00000188807	39689	0.752715	0.0989431	FALSE	FALSE	TRUE	TRUE	TMEM201
chr1.9628611.9628763	ENSG00000171608	-22969	-0.676786	0.0794189	FALSE	FALSE	TRUE	TRUE	PIK3CD
chr1.9628611.9628763	ENSG00000231789	58792	0.454998	0.245713	FALSE	FALSE	TRUE	FALSE	PIK3CD-AS2
chr1.9628958.9630121	ENSG00000171612	89476	-0.970199	0.00659222	TRUE	FALSE	TRUE	TRUE	SLC25A33
chr1.9628958.9630121	ENSG00000231181	52531	-0.130257	0.573751	TRUE	FALSE	TRUE	TRUE
chr1.9628958.9630121	ENSG00000188807	40036	-0.87168	0.0145627	TRUE	FALSE	TRUE	TRUE	TMEM201
chr1.9628958.9630121	ENSG00000171608	-21611	0.975954	0.00363139	TRUE	FALSE	TRUE	TRUE	PIK3CD
chr1.9628958.9630121	ENSG00000231789	57434	0.106113	0.130132	TRUE	FALSE	TRUE	FALSE	PIK3CD-AS2
chr1.9630275.9630784	ENSG00000171612	90793	-0.756587	0.085747	TRUE	TRUE	TRUE	TRUE	SLC25A33
chr1.9630275.9630784	ENSG00000231181	53848	-0.521962	0.455564	TRUE	TRUE	TRUE	TRUE
chr1.9630275.9630784	ENSG00000188807	41353	-0.521595	0.0504322	TRUE	TRUE	TRUE	TRUE	TMEM201
chr1.9630275.9630784	ENSG00000171608	-20948	0.714354	0.0788422	TRUE	TRUE	TRUE	TRUE	PIK3CD
chr1.9630275.9630784	ENSG00000231789	56771	0.412523	0.188025	TRUE	TRUE	TRUE	FALSE	PIK3CD-AS2
chr1.9630963.9631157	ENSG00000171612	91481	-0.899461	0.026349	TRUE	TRUE	TRUE	TRUE	SLC25A33
chr1.9630963.9631157	ENSG00000231181	54536	-0.261465	0.425117	TRUE	TRUE	TRUE	TRUE
chr1.9630963.9631157	ENSG00000188807	42041	-0.819865	0.130135	TRUE	TRUE	TRUE	TRUE	TMEM201
chr1.9630963.9631157	ENSG00000171608	-20575	0.911771	0.0652291	TRUE	TRUE	TRUE	TRUE	PIK3CD
chr1.9630963.9631157	ENSG00000231789	56398	0.245548	0.108213	TRUE	TRUE	TRUE	FALSE	PIK3CD-AS2
chr1.9670203.9670458	ENSG00000231181	93776	-0.383551	0.548029	TRUE	TRUE	TRUE	TRUE
chr1.9670203.9670458	ENSG00000188807	81281	0.781862	0.0203631	TRUE	TRUE	TRUE	TRUE	TMEM201
chr1.9670203.9670458	ENSG00000171608	18471	-0.824044	0.0384009	TRUE	TRUE	TRUE	TRUE	PIK3CD
chr1.9670203.9670458	ENSG00000231789	17097	0.479424	0.113723	TRUE	TRUE	TRUE	FALSE	PIK3CD-AS2
chr1.9671415.9671654	ENSG00000231181	94988	0.0831049	0.638518	TRUE	TRUE	TRUE	TRUE
chr1.9671415.9671654	ENSG00000188807	82493	0.867865	0.01186	TRUE	TRUE	TRUE	TRUE	TMEM201
chr1.9671415.9671654	ENSG00000171608	19683	-0.976101	0.00177543	TRUE	TRUE	TRUE	TRUE	PIK3CD
chr1.9671415.9671654	ENSG00000231789	15901	-0.147278	0.282227	TRUE	TRUE	TRUE	FALSE	PIK3CD-AS2
chr1.9714314.9714428	ENSG00000171608	62582	0.139253	0.219255	FALSE	FALSE	TRUE	TRUE	PIK3CD
chr1.9714314.9714428	ENSG00000231789	-26759	-0.886799	0.0449227	FALSE	FALSE	TRUE	FALSE	PIK3CD-AS2
chr1.9715548.9715764	ENSG00000171608	63816	0.946284	0.00433485	TRUE	TRUE	TRUE	TRUE	PIK3CD
chr1.9715548.9715764	ENSG00000231789	-27993	0.307065	0.206568	TRUE	TRUE	TRUE	FALSE	PIK3CD-AS2
chr1.9716500.9716800	ENSG00000171608	64768	0.940681	0.0229096	TRUE	FALSE	TRUE	TRUE	PIK3CD
chr1.9716500.9716800	ENSG00000231789	-28945	0.074557	0.159347	TRUE	FALSE	TRUE	FALSE	PIK3CD-AS2
chr1.9717056.9718127	ENSG00000171608	65324	0.961911	0.0203046	TRUE	FALSE	TRUE	TRUE	PIK3CD
chr1.9717056.9718127	ENSG00000231789	-29501	0.250181	0.137287	TRUE	FALSE	TRUE	FALSE	PIK3CD-AS2
chr1.9719269.9719373	ENSG00000171608	67537	-0.940764	0.00456467	FALSE	FALSE	TRUE	TRUE	PIK3CD
chr1.9719269.9719373	ENSG00000231789	-31714	0.2318	0.253483	FALSE	FALSE	TRUE	FALSE	PIK3CD-AS2
chr1.9721864.9721985	ENSG00000171608	70132	0.0750018	0.761651	FALSE	FALSE	TRUE	TRUE	PIK3CD
chr1.9721864.9721985	ENSG00000231789	-34309	0.0350481	0.294844	FALSE	FALSE	TRUE	FALSE	PIK3CD-AS2
chr1.9725130.9725295	ENSG00000171608	73398	0.644126	0.0550941	FALSE	FALSE	TRUE	TRUE	PIK3CD
chr1.9725130.9725295	ENSG00000231789	-37575	-0.0783448	0.46886	FALSE	FALSE	TRUE	FALSE	PIK3CD-AS2
chr1.9725130.9725295	ENSG00000171603	99231	0.671887	0.0189907	FALSE	FALSE	TRUE	TRUE	CLSTN1
chr1.9728210.9728330	ENSG00000171608	76478	-0.650989	0.115566	FALSE	FALSE	TRUE	TRUE	PIK3CD
chr1.9728210.9728330	ENSG00000231789	-40655	0.299206	0.0541285	FALSE	FALSE	TRUE	FALSE	PIK3CD-AS2
chr1.9728210.9728330	ENSG00000171603	96196	-0.592952	0.142019	FALSE	FALSE	TRUE	TRUE	CLSTN1
chr1.9728491.9729210	ENSG00000171608	76759	0.540746	0.145308	TRUE	TRUE	TRUE	TRUE	PIK3CD
chr1.9728491.9729210	ENSG00000231789	-40936	0.815146	0.0531246	TRUE	TRUE	TRUE	FALSE	PIK3CD-AS2
chr1.9728491.9729210	ENSG00000171603	95316	0.50137	0.0859064	TRUE	TRUE	TRUE	TRUE	CLSTN1
chr1.9787772.9787930	ENSG00000171603	36596	-0.795493	0.139771	TRUE	FALSE	TRUE	TRUE	CLSTN1
chr1.9867636.9867740	ENSG00000171603	-43110	0.585495	0.168219	FALSE	FALSE	TRUE	TRUE	CLSTN1
chr1.9867636.9867740	ENSG00000178585	42596	0.859952	0.114977	FALSE	FALSE	TRUE	TRUE	CTNNBIP1
chr1.9867636.9867740	ENSG00000162441	75667	-0.500498	0.172514	FALSE	FALSE	TRUE	FALSE	LZIC
chr1.9867636.9867740	ENSG00000173614	-75688	0.0407324	0.507299	FALSE	FALSE	TRUE	TRUE	NMNAT1
chr1.9903820.9904234	ENSG00000171603	-79294	-0.641358	0.132575	TRUE	FALSE	TRUE	TRUE	CLSTN1
chr1.9903820.9904234	ENSG00000178585	6102	-0.343555	0.00806444	TRUE	FALSE	TRUE	TRUE	CTNNBIP1
chr1.9903820.9904234	ENSG00000162441	39173	0.860429	0.00632579	TRUE	FALSE	TRUE	FALSE	LZIC
chr1.9903820.9904234	ENSG00000173614	-39194	0.381533	0.482668	TRUE	FALSE	TRUE	TRUE	NMNAT1
chr1.9950416.9950585	ENSG00000178585	-40080	0.862961	0.0419131	TRUE	TRUE	TRUE	TRUE	CTNNBIP1
chr1.9950416.9950585	ENSG00000162441	-7009	-0.779615	0.080006	TRUE	TRUE	TRUE	FALSE	LZIC
chr1.9950416.9950585	ENSG00000173614	6988	0.110421	0.802934	TRUE	TRUE	TRUE	TRUE	NMNAT1
chr1.9950416.9950585	ENSG00000130939	-82247	0.585703	0.131278	TRUE	TRUE	TRUE	TRUE	UBE4B
chr1.10074486.10074633	ENSG00000130939	41654	0.287815	0.231322	TRUE	FALSE	TRUE	TRUE	UBE4B
chr1.10170178.10170575	ENSG00000054523	-40230	0.650044	0.266838	TRUE	TRUE	FALSE	FALSE	KIF1B
chr1.10494779.10494926	ENSG00000142657	96187	0.573417	0.152628	FALSE	FALSE	TRUE	TRUE	PGD
chr1.10494779.10494926	ENSG00000251503	64677	0.685285	0.161418	FALSE	FALSE	FALSE	FALSE	CENPS-CORT
chr1.10494779.10494926	ENSG00000175279	64336	0.854759	0.00715537	FALSE	FALSE	TRUE	TRUE	CENPS
chr1.10494779.10494926	ENSG00000160049	-22253	0.344766	0.273808	FALSE	FALSE	TRUE	TRUE	DFFA
chr1.10494779.10494926	ENSG00000142655	22491	0.351508	0.299864	FALSE	FALSE	TRUE	TRUE	PEX14
chr1.10495152.10495533	ENSG00000142657	96560	0.80822	0.0446111	TRUE	FALSE	TRUE	TRUE	PGD
chr1.10495152.10495533	ENSG00000251503	65050	0.809991	0.147641	TRUE	FALSE	FALSE	FALSE	CENPS-CORT
chr1.10495152.10495533	ENSG00000175279	64709	0.836295	0.104203	TRUE	FALSE	TRUE	TRUE	CENPS
chr1.10495152.10495533	ENSG00000160049	-22626	0.679592	0.121382	TRUE	FALSE	TRUE	TRUE	DFFA
chr1.10495152.10495533	ENSG00000142655	22864	0.598331	0.0280957	TRUE	FALSE	TRUE	TRUE	PEX14
chr1.10496003.10496132	ENSG00000142657	97411	-0.878532	0.0620199	TRUE	TRUE	TRUE	TRUE	PGD
chr1.10496003.10496132	ENSG00000251503	65901	-0.642283	0.235702	TRUE	TRUE	FALSE	FALSE	CENPS-CORT
chr1.10496003.10496132	ENSG00000175279	65560	-0.720836	0.0171494	TRUE	TRUE	TRUE	TRUE	CENPS
chr1.10496003.10496132	ENSG00000160049	-23477	-0.724873	0.158179	TRUE	TRUE	TRUE	TRUE	DFFA
chr1.10496003.10496132	ENSG00000142655	23715	-0.122067	0.0185277	TRUE	TRUE	TRUE	TRUE	PEX14
chr1.10510604.10510700	ENSG00000251503	80502	0.135384	0.11768	FALSE	FALSE	FALSE	FALSE	CENPS-CORT
chr1.10510604.10510700	ENSG00000175279	80161	0.152065	0.342676	FALSE	FALSE	TRUE	TRUE	CENPS
chr1.10510604.10510700	ENSG00000160049	-38078	-0.0937555	0.00897115	FALSE	FALSE	TRUE	TRUE	DFFA
chr1.10510604.10510700	ENSG00000142655	38316	-0.0116788	0.676876	FALSE	FALSE	TRUE	TRUE	PEX14
chr1.10510887.10511477	ENSG00000251503	80785	-0.240556	0.397694	TRUE	FALSE	FALSE	FALSE	CENPS-CORT
chr1.10510887.10511477	ENSG00000175279	80444	0.129751	0.272173	TRUE	FALSE	TRUE	TRUE	CENPS
chr1.10510887.10511477	ENSG00000160049	-38361	0.365837	0.0818058	TRUE	FALSE	TRUE	TRUE	DFFA
chr1.10510887.10511477	ENSG00000142655	38599	-0.575047	0.156131	TRUE	FALSE	TRUE	TRUE	PEX14
chr1.10694397.10694976	ENSG00000272078	55156	0.242459	0.276162	FALSE	FALSE	FALSE	FALSE
chr1.10734049.10734188	ENSG00000130940	62462	-0.320608	0.566236	TRUE	FALSE	TRUE	TRUE	CASZ1
chr1.10734049.10734188	ENSG00000272078	94808	-0.205416	0.639144	TRUE	FALSE	FALSE	FALSE
chr1.10940074.10940445	ENSG00000120948	-71899	0.872244	0.115211	TRUE	TRUE	FALSE	FALSE	TARDBP
chr1.10940074.10940445	ENSG00000277726	-72217	-0.892778	0.0112244	TRUE	TRUE	TRUE	FALSE
chr1.10940074.10940445	ENSG00000271895	-89214	-0.7522	0.0944766	TRUE	TRUE	TRUE	FALSE
chr1.11650436.11650649	ENSG00000116661	5136	0.584203	0.139558	FALSE	FALSE	TRUE	TRUE	FBXO2
chr1.11650436.11650649	ENSG00000132879	-3726	0.202198	0.590123	FALSE	FALSE	TRUE	TRUE	FBXO44
chr1.11650436.11650649	ENSG00000116663	-13475	0.388361	0.500817	FALSE	FALSE	TRUE	TRUE	FBXO6
chr1.11650436.11650649	ENSG00000116670	41001	0.600208	0.259587	FALSE	FALSE	TRUE	TRUE	MAD2L2
chr1.11650436.11650649	ENSG00000162490	-41080	-0.226986	0.392025	FALSE	FALSE	TRUE	TRUE	DRAXIN
chr1.11650436.11650649	ENSG00000177674	-85435	0.232247	0.537675	FALSE	FALSE	TRUE	TRUE	AGTRAP
chr1.11680915.11681699	ENSG00000116661	-25130	0.441687	0.347498	FALSE	FALSE	TRUE	TRUE	FBXO2
chr1.11680915.11681699	ENSG00000132879	26540	0.851703	0.0507901	FALSE	FALSE	TRUE	TRUE	FBXO44
chr1.11680915.11681699	ENSG00000116663	16791	-0.766297	0.0588887	FALSE	FALSE	TRUE	TRUE	FBXO6
chr1.11680915.11681699	ENSG00000116670	9951	-0.384065	0.0268772	FALSE	FALSE	TRUE	TRUE	MAD2L2
chr1.11680915.11681699	ENSG00000162490	-10030	-0.757159	0.150313	FALSE	FALSE	TRUE	TRUE	DRAXIN
chr1.11680915.11681699	ENSG00000177674	-54385	0.883386	0.0638887	FALSE	FALSE	TRUE	TRUE	AGTRAP
chr1.11719299.11720028	ENSG00000116661	-63514	-0.117399	0.343752	TRUE	TRUE	TRUE	TRUE	FBXO2
chr1.11719299.11720028	ENSG00000132879	64924	0.409585	0.164984	TRUE	TRUE	TRUE	TRUE	FBXO44
chr1.11719299.11720028	ENSG00000116663	55175	-0.940646	0.0117795	TRUE	TRUE	TRUE	TRUE	FBXO6
chr1.11719299.11720028	ENSG00000116670	-27649	-0.848179	0.00702097	TRUE	TRUE	TRUE	TRUE	MAD2L2
chr1.11719299.11720028	ENSG00000162490	27570	-0.633708	0.084333	TRUE	TRUE	TRUE	TRUE	DRAXIN
chr1.11719299.11720028	ENSG00000177674	-16056	0.615185	0.0186291	TRUE	TRUE	TRUE	TRUE	AGTRAP
chr1.11719299.11720028	ENSG00000177000	86892	0.309928	0.0521655	TRUE	TRUE	TRUE	TRUE	MTHFR
chr1.11719299.11720028	ENSG00000011021	-86068	-0.186537	0.22272	TRUE	TRUE	TRUE	TRUE	CLCN6
chr1.11730473.11730611	ENSG00000116661	-74688	0.43932	0.299879	TRUE	FALSE	TRUE	TRUE	FBXO2
chr1.11730473.11730611	ENSG00000132879	76098	0.818074	0.108068	TRUE	FALSE	TRUE	TRUE	FBXO44
chr1.11730473.11730611	ENSG00000116663	66349	-0.615796	0.054552	TRUE	FALSE	TRUE	TRUE	FBXO6
chr1.11730473.11730611	ENSG00000116670	-38823	-0.271092	0.0413516	TRUE	FALSE	TRUE	TRUE	MAD2L2
chr1.11730473.11730611	ENSG00000162490	38744	-0.637982	0.0752171	TRUE	FALSE	TRUE	TRUE	DRAXIN
chr1.11730473.11730611	ENSG00000177674	-5473	0.808158	0.122732	TRUE	FALSE	TRUE	TRUE	AGTRAP
chr1.11730473.11730611	ENSG00000177000	76309	0.865948	0.0220649	TRUE	FALSE	TRUE	TRUE	MTHFR
chr1.11730473.11730611	ENSG00000011021	-75485	-0.139965	0.269939	TRUE	FALSE	TRUE	TRUE	CLCN6
chr1.12047204.12048038	ENSG00000116688	67023	0.919833	0.0164956	TRUE	TRUE	TRUE	TRUE	MFN2
chr1.12047204.12048038	ENSG00000116691	27738	0.502192	0.390651	TRUE	TRUE	TRUE	TRUE	MIIP
chr1.12047204.12048038	ENSG00000120949	-15339	0.871508	0.038874	TRUE	TRUE	FALSE	FALSE	TNFRSF8
chr1.12059753.12059832	ENSG00000116688	79572	0.840342	0.068379	TRUE	FALSE	TRUE	TRUE	MFN2
chr1.12059753.12059832	ENSG00000116691	40287	0.566627	0.371968	TRUE	FALSE	TRUE	TRUE	MIIP
chr1.12059753.12059832	ENSG00000120949	-3545	0.89869	0.0317013	TRUE	FALSE	FALSE	FALSE	TNFRSF8
chr1.12060009.12060101	ENSG00000116688	79828	0.631672	0.148392	TRUE	FALSE	TRUE	TRUE	MFN2
chr1.12060009.12060101	ENSG00000116691	40543	0.640791	0.221008	TRUE	FALSE	TRUE	TRUE	MIIP
chr1.12060009.12060101	ENSG00000120949	-3276	0.844137	0.0924152	TRUE	FALSE	FALSE	FALSE	TNFRSF8
chr1.12067961.12068261	ENSG00000116688	87780	0.919049	0.0237456	TRUE	FALSE	TRUE	TRUE	MFN2
chr1.12067961.12068261	ENSG00000116691	48495	0.393728	0.429915	TRUE	FALSE	TRUE	TRUE	MIIP
chr1.12067961.12068261	ENSG00000120949	4584	0.734341	0.0974603	TRUE	FALSE	FALSE	FALSE	TNFRSF8
chr1.12067961.12068261	ENSG00000028137	-98742	0.442547	0.0849912	TRUE	FALSE	TRUE	TRUE	TNFRSF1B
chr1.12087909.12088103	ENSG00000116691	68443	-0.00794374	0.550394	TRUE	TRUE	TRUE	TRUE	MIIP
chr1.12087909.12088103	ENSG00000120949	24532	0.664265	0.278576	TRUE	TRUE	FALSE	FALSE	TNFRSF8
chr1.12087909.12088103	ENSG00000028137	-78900	0.788454	0.138571	TRUE	TRUE	TRUE	TRUE	TNFRSF1B
chr1.12127612.12127716	ENSG00000120949	64235	0.891381	0.0872559	TRUE	FALSE	FALSE	FALSE	TNFRSF8
chr1.12127612.12127716	ENSG00000028137	-39287	0.536984	0.122976	TRUE	FALSE	TRUE	TRUE	TNFRSF1B
chr1.12132984.12133273	ENSG00000120949	69607	-0.756681	0.145296	TRUE	TRUE	FALSE	FALSE	TNFRSF8
chr1.12132984.12133273	ENSG00000028137	-33730	-0.778349	0.105503	TRUE	TRUE	TRUE	TRUE	TNFRSF1B
chr1.12132984.12133273	ENSG00000048707	-96794	0.594858	0.0206728	TRUE	TRUE	TRUE	TRUE	VPS13D
chr1.12150493.12151025	ENSG00000120949	87116	-0.73524	0.17807	TRUE	FALSE	FALSE	FALSE	TNFRSF8
chr1.12150493.12151025	ENSG00000028137	-15978	-0.715608	0.115275	TRUE	FALSE	TRUE	TRUE	TNFRSF1B
chr1.12150493.12151025	ENSG00000048707	-79042	0.609148	0.0765037	TRUE	FALSE	TRUE	TRUE	VPS13D
chr1.12153246.12153486	ENSG00000120949	89869	-0.565751	0.0956012	TRUE	FALSE	FALSE	FALSE	TNFRSF8
chr1.12153246.12153486	ENSG00000028137	-13517	0.474208	0.305179	TRUE	FALSE	TRUE	TRUE	TNFRSF1B
chr1.12153246.12153486	ENSG00000048707	-76581	0.450637	0.182974	TRUE	FALSE	TRUE	TRUE	VPS13D
chr1.12157020.12157190	ENSG00000120949	93643	0.529587	0.339987	FALSE	FALSE	FALSE	FALSE	TNFRSF8
chr1.12157020.12157190	ENSG00000028137	-9813	0.849053	0.0530304	FALSE	FALSE	TRUE	TRUE	TNFRSF1B
chr1.12157020.12157190	ENSG00000048707	-72877	-0.540605	0.045932	FALSE	FALSE	TRUE	TRUE	VPS13D
chr1.12157344.12157668	ENSG00000120949	93967	0.526616	0.371827	TRUE	TRUE	FALSE	FALSE	TNFRSF8
chr1.12157344.12157668	ENSG00000028137	-9335	0.934494	0.00138598	TRUE	TRUE	TRUE	TRUE	TNFRSF1B
chr1.12157344.12157668	ENSG00000048707	-72399	-0.565923	0.0612976	TRUE	TRUE	TRUE	TRUE	VPS13D
chr1.12157875.12158114	ENSG00000120949	94498	0.733741	0.237496	TRUE	FALSE	FALSE	FALSE	TNFRSF8
chr1.12157875.12158114	ENSG00000028137	-8889	0.783239	0.089411	TRUE	FALSE	TRUE	TRUE	TNFRSF1B
chr1.12157875.12158114	ENSG00000048707	-71953	-0.749501	0.0423339	TRUE	FALSE	TRUE	TRUE	VPS13D
chr1.12158812.12159061	ENSG00000120949	95435	-0.701523	0.00526929	TRUE	TRUE	FALSE	FALSE	TNFRSF8
chr1.12158812.12159061	ENSG00000028137	-7942	-0.359131	0.211363	TRUE	TRUE	TRUE	TRUE	TNFRSF1B
chr1.12158812.12159061	ENSG00000048707	-71006	0.496507	0.0818506	TRUE	TRUE	TRUE	TRUE	VPS13D
chr1.12161867.12162338	ENSG00000120949	98490	0.897205	0.0400654	FALSE	FALSE	FALSE	FALSE	TNFRSF8
chr1.12161867.12162338	ENSG00000028137	-4665	0.295242	0.140705	FALSE	FALSE	TRUE	TRUE	TNFRSF1B
chr1.12161867.12162338	ENSG00000048707	-67729	-0.808409	0.00855533	FALSE	FALSE	TRUE	TRUE	VPS13D
chr1.12171605.12171747	ENSG00000028137	4602	0.662765	0.139842	FALSE	FALSE	TRUE	TRUE	TNFRSF1B
chr1.12171605.12171747	ENSG00000048707	-58320	-0.51211	0.136097	FALSE	FALSE	TRUE	TRUE	VPS13D
chr1.12172048.12172355	ENSG00000028137	5045	0.578598	0.286994	FALSE	FALSE	TRUE	TRUE	TNFRSF1B
chr1.12172048.12172355	ENSG00000048707	-57712	0.134277	0.289257	FALSE	FALSE	TRUE	TRUE	VPS13D
chr1.12172522.12172914	ENSG00000028137	5519	-0.114247	0.116098	FALSE	FALSE	TRUE	TRUE	TNFRSF1B
chr1.12172522.12172914	ENSG00000048707	-57153	0.765687	0.0580913	FALSE	FALSE	TRUE	TRUE	VPS13D
chr1.12173428.12174138	ENSG00000028137	6425	0.0128019	0.261572	TRUE	TRUE	TRUE	TRUE	TNFRSF1B
chr1.12173428.12174138	ENSG00000048707	-55929	0.684845	0.123145	TRUE	TRUE	TRUE	TRUE	VPS13D
chr1.12177549.12179432	ENSG00000028137	10546	0.932062	0.00243558	TRUE	FALSE	TRUE	TRUE	TNFRSF1B
chr1.12177549.12179432	ENSG00000048707	-50635	-0.186113	0.0356374	TRUE	FALSE	TRUE	TRUE	VPS13D
chr1.12201689.12201914	ENSG00000028137	34686	0.177952	0.18924	TRUE	FALSE	TRUE	TRUE	TNFRSF1B
chr1.12201689.12201914	ENSG00000048707	-28153	-0.904081	0.0216552	TRUE	FALSE	TRUE	TRUE	VPS13D
chr1.12204162.12204458	ENSG00000028137	37159	0.903503	0.0294581	TRUE	TRUE	TRUE	TRUE	TNFRSF1B
chr1.12204162.12204458	ENSG00000048707	-25609	-0.594223	0.0410115	TRUE	TRUE	TRUE	TRUE	VPS13D
chr1.12208928.12209120	ENSG00000028137	41925	0.60626	0.290319	FALSE	FALSE	TRUE	TRUE	TNFRSF1B
chr1.12208928.12209120	ENSG00000048707	-20947	0.00111546	0.540534	FALSE	FALSE	TRUE	TRUE	VPS13D
chr1.12210634.12210797	ENSG00000028137	43631	-0.734296	0.122738	TRUE	TRUE	TRUE	TRUE	TNFRSF1B
chr1.12210634.12210797	ENSG00000048707	-19270	0.545738	0.131535	TRUE	TRUE	TRUE	TRUE	VPS13D
chr1.12296708.12296936	ENSG00000048707	66641	-0.795147	0.101029	TRUE	FALSE	TRUE	TRUE	VPS13D
chr1.12519000.12519276	ENSG00000162496	98455	-0.223055	0.742445	TRUE	FALSE	FALSE	FALSE	DHRS3
chr1.12604347.12604674	ENSG00000162496	13057	-0.241305	0.582565	FALSE	FALSE	FALSE	FALSE	DHRS3
chr1.13730755.13731252	ENSG00000116731	30557	0.692636	0.16741	TRUE	TRUE	FALSE	FALSE	PRDM2
chr1.13733148.13733260	ENSG00000116731	32950	0.811049	0.148244	TRUE	FALSE	FALSE	FALSE	PRDM2
chr1.13748901.13750013	ENSG00000116731	48703	0.788908	0.15085	FALSE	FALSE	FALSE	FALSE	PRDM2
chr1.15231689.15232027	ENSG00000171729	79157	-0.194734	0.357083	TRUE	FALSE	FALSE	FALSE	TMEM51
chr1.15231689.15232027	ENSG00000142621	-15245	-0.363653	0.57182	TRUE	FALSE	FALSE	FALSE	FHAD1
chr1.15352691.15352787	ENSG00000142634	-57108	0.398355	0.220484	TRUE	TRUE	FALSE	FALSE	EFHD2
chr1.15417072.15418072	ENSG00000142634	7177	0.897423	0.0968166	TRUE	TRUE	FALSE	FALSE	EFHD2
chr1.15579132.15579394	ENSG00000132906	-52598	0.890447	0.0239127	TRUE	FALSE	TRUE	TRUE	CASP9
chr1.15579132.15579394	ENSG00000116138	52319	-0.392144	0.0541086	TRUE	FALSE	FALSE	FALSE	DNAJC16
chr1.15579132.15579394	ENSG00000116771	5716	-0.942448	0.0106904	TRUE	FALSE	TRUE	FALSE	AGMAT
chr1.15579132.15579394	ENSG00000197312	-38106	-0.893939	0.0413542	TRUE	FALSE	TRUE	TRUE	DDI2
chr1.15696994.15697237	ENSG00000197312	79494	0.671459	0.0255014	FALSE	FALSE	TRUE	TRUE	DDI2
chr1.15696994.15697237	ENSG00000116786	12662	-0.166715	0.549273	FALSE	FALSE	TRUE	TRUE	PLEKHM2
chr1.15696994.15697237	ENSG00000162461	-39168	-0.502349	0.256584	FALSE	FALSE	FALSE	FALSE	SLC25A34
chr1.15697389.15697488	ENSG00000197312	79889	-0.59878	0.0763833	TRUE	FALSE	TRUE	TRUE	DDI2
chr1.15697389.15697488	ENSG00000116786	13057	-0.692311	0.189188	TRUE	FALSE	TRUE	TRUE	PLEKHM2
chr1.15697389.15697488	ENSG00000162461	-38917	0.169019	0.217677	TRUE	FALSE	FALSE	FALSE	SLC25A34
chr1.15833159.15833657	ENSG00000162461	96754	-0.152482	0.309367	FALSE	FALSE	FALSE	FALSE	SLC25A34
chr1.15833159.15833657	ENSG00000233954	-23811	0.514957	0.0424853	FALSE	FALSE	TRUE	TRUE	UQCRHL
chr1.15833159.15833657	ENSG00000178715	4927	0.216403	0.316918	FALSE	FALSE	FALSE	FALSE
chr1.15833159.15833657	ENSG00000179743	14490	-0.430649	0.00248523	FALSE	FALSE	TRUE	TRUE	FLJ37453
chr1.15833159.15833657	ENSG00000065526	-14207	0.774372	0.0515608	FALSE	FALSE	TRUE	TRUE	SPEN
chr1.15833931.15834010	ENSG00000162461	97526	0.457205	0.486831	TRUE	TRUE	FALSE	FALSE	SLC25A34
chr1.15833931.15834010	ENSG00000233954	-24583	-0.753651	0.154468	TRUE	TRUE	TRUE	TRUE	UQCRHL
chr1.15833931.15834010	ENSG00000178715	5699	0.481829	0.238026	TRUE	TRUE	FALSE	FALSE
chr1.15833931.15834010	ENSG00000179743	14137	0.673343	0.192541	TRUE	TRUE	TRUE	TRUE	FLJ37453
chr1.15833931.15834010	ENSG00000065526	-13854	-0.287065	0.165225	TRUE	TRUE	TRUE	TRUE	SPEN
chr1.15834295.15836396	ENSG00000162461	97890	0.745521	0.240228	TRUE	TRUE	FALSE	FALSE	SLC25A34
chr1.15834295.15836396	ENSG00000233954	-24947	-0.983124	0.00272367	TRUE	TRUE	TRUE	TRUE	UQCRHL
chr1.15834295.15836396	ENSG00000178715	6063	0.593433	0.223853	TRUE	TRUE	FALSE	FALSE
chr1.15834295.15836396	ENSG00000179743	11751	0.975329	0.0234421	TRUE	TRUE	TRUE	TRUE	FLJ37453
chr1.15834295.15836396	ENSG00000065526	-11468	-0.611441	0.117832	TRUE	TRUE	TRUE	TRUE	SPEN
chr1.15837017.15837394	ENSG00000233954	-27669	0.583612	0.190473	TRUE	TRUE	TRUE	TRUE	UQCRHL
chr1.15837017.15837394	ENSG00000178715	8785	0.153574	0.0330411	TRUE	TRUE	FALSE	FALSE
chr1.15837017.15837394	ENSG00000179743	10753	-0.498458	0.218213	TRUE	TRUE	TRUE	TRUE	FLJ37453
chr1.15837017.15837394	ENSG00000065526	-10470	0.738979	0.0247956	TRUE	TRUE	TRUE	TRUE	SPEN
chr1.15949240.15950006	ENSG00000116809	26126	0.618624	0.184118	TRUE	FALSE	TRUE	TRUE	ZBTB17
chr1.15950358.15951547	ENSG00000116809	24585	0.623782	0.0585378	TRUE	FALSE	TRUE	TRUE	ZBTB17
chr1.15952825.15952988	ENSG00000116809	23144	0.46898	0.379081	TRUE	TRUE	TRUE	TRUE	ZBTB17
chr1.15956205.15956425	ENSG00000116809	19707	0.696098	0.00833877	TRUE	FALSE	TRUE	TRUE	ZBTB17
chr1.15964113.15964644	ENSG00000116809	11488	0.48343	0.196332	TRUE	TRUE	TRUE	TRUE	ZBTB17
chr1.15965244.15965634	ENSG00000116809	10498	0.713395	0.0591044	TRUE	FALSE	TRUE	TRUE	ZBTB17
chr1.16013322.16013500	ENSG00000116809	-37190	0.628882	0.0737674	TRUE	TRUE	TRUE	TRUE	ZBTB17
chr1.16056175.16056267	ENSG00000116809	-80043	0.438714	0.268021	FALSE	FALSE	TRUE	TRUE	ZBTB17
chr1.16056175.16056267	ENSG00000142627	99820	0.40173	0.348998	FALSE	FALSE	FALSE	FALSE	EPHA2
chr1.16079010.16079109	ENSG00000142627	76978	0.185388	0.22127	FALSE	FALSE	FALSE	FALSE	EPHA2
chr1.16167733.16168108	ENSG00000142627	-11646	-0.154901	0.312287	FALSE	FALSE	FALSE	FALSE	EPHA2
chr1.16167733.16168108	ENSG00000142632	44501	-0.88551	0.0915079	FALSE	FALSE	TRUE	TRUE	ARHGEF19
chr1.16167733.16168108	ENSG00000132881	69054	-0.0184495	0.393799	FALSE	FALSE	TRUE	TRUE	CPLANE2
chr1.16206263.16207251	ENSG00000142627	-50176	-0.62621	0.0427476	FALSE	FALSE	FALSE	FALSE	EPHA2
chr1.16206263.16207251	ENSG00000142632	5358	-0.746701	0.0476978	FALSE	FALSE	TRUE	TRUE	ARHGEF19
chr1.16206263.16207251	ENSG00000132881	29911	-0.444591	0.485018	FALSE	FALSE	TRUE	TRUE	CPLANE2
chr1.16216329.16216425	ENSG00000142627	-60242	0.55103	0.049137	FALSE	FALSE	FALSE	FALSE	EPHA2
chr1.16216329.16216425	ENSG00000142632	-3720	0.454584	0.24241	FALSE	FALSE	TRUE	TRUE	ARHGEF19
chr1.16216329.16216425	ENSG00000132881	20737	0.397617	0.113194	FALSE	FALSE	TRUE	TRUE	CPLANE2
chr1.16217171.16217717	ENSG00000142627	-61084	-0.305186	0.310516	FALSE	FALSE	FALSE	FALSE	EPHA2
chr1.16217171.16217717	ENSG00000142632	-4562	-0.298414	0.495585	FALSE	FALSE	TRUE	TRUE	ARHGEF19
chr1.16217171.16217717	ENSG00000132881	19445	-0.759549	0.201887	FALSE	FALSE	TRUE	TRUE	CPLANE2
chr1.16420835.16421045	ENSG00000037637	-68381	-0.192491	0.0237158	FALSE	FALSE	TRUE	TRUE	FBXO42
chr1.16420835.16421045	ENSG00000055070	68260	0.186794	0.231509	FALSE	FALSE	TRUE	TRUE	SZRD1
chr1.16420835.16421045	ENSG00000157191	-19627	-0.473647	0.366518	FALSE	FALSE	FALSE	FALSE	NECAP2
chr1.16420835.16421045	ENSG00000226029	-39903	-0.513489	0.323367	FALSE	FALSE	TRUE	TRUE	LINC01772
chr1.16420835.16421045	ENSG00000080947	78212	-0.524383	0.214181	FALSE	FALSE	TRUE	TRUE	CROCCP3
chr1.16420835.16421045	ENSG00000206652	93240	-0.140284	0.240688	FALSE	FALSE	FALSE	FALSE	RNU1-1
chr1.16621103.16621303	ENSG00000219481	-7541	-0.79814	0.0495053	FALSE	FALSE	TRUE	TRUE	NBPF1
chr1.16621103.16621303	ENSG00000215908	35929	-0.945788	0.0335825	FALSE	FALSE	TRUE	TRUE	CROCCP2
chr1.16621103.16621303	ENSG00000283773	21806	-0.696635	0.0804556	FALSE	FALSE	FALSE	FALSE
chr1.16621103.16621303	ENSG00000186301	-24319	-0.909241	0.00878744	FALSE	FALSE	TRUE	TRUE
chr1.16621103.16621303	ENSG00000207513	45645	-0.514435	0.145523	FALSE	FALSE	FALSE	FALSE	RNU1-3
chr1.16621103.16621303	ENSG00000236698	64752	0.876477	0.0640837	FALSE	FALSE	TRUE	TRUE
chr1.16621103.16621303	ENSG00000268869	98854	-0.938036	0.00229468	FALSE	FALSE	FALSE	FALSE
chr1.16678034.16678236	ENSG00000219481	-64472	-0.728075	0.122263	TRUE	FALSE	TRUE	TRUE	NBPF1
chr1.16678034.16678236	ENSG00000215908	-20802	-0.94544	0.0366256	TRUE	FALSE	TRUE	TRUE	CROCCP2
chr1.16678034.16678236	ENSG00000283773	-34925	-0.729771	0.0745239	TRUE	FALSE	FALSE	FALSE
chr1.16678034.16678236	ENSG00000186301	32412	-0.833934	0.057163	TRUE	FALSE	TRUE	TRUE
chr1.16678034.16678236	ENSG00000207513	-11086	-0.614115	0.12663	TRUE	FALSE	FALSE	FALSE	RNU1-3
chr1.16678034.16678236	ENSG00000236698	7819	0.829368	0.113917	TRUE	FALSE	TRUE	TRUE
chr1.16678034.16678236	ENSG00000268869	41921	-0.891725	0.0475145	TRUE	FALSE	FALSE	FALSE
chr1.16678034.16678236	ENSG00000058453	-62037	-0.638955	0.167227	TRUE	FALSE	TRUE	TRUE	CROCC
chr1.16678034.16678236	ENSG00000207389	-62280	-0.619722	0.131614	TRUE	FALSE	FALSE	FALSE	RNU1-4
chr1.16678034.16678236	ENSG00000186715	92001	-0.92672	0.0619602	TRUE	FALSE	FALSE	FALSE	MST1L
chr1.16709890.16709981	ENSG00000219481	-96328	-0.0489737	0.472051	FALSE	FALSE	TRUE	TRUE	NBPF1
chr1.16709890.16709981	ENSG00000215908	-52658	-0.177718	0.345235	FALSE	FALSE	TRUE	TRUE	CROCCP2
chr1.16709890.16709981	ENSG00000283773	-66781	-0.39076	0.476342	FALSE	FALSE	FALSE	FALSE
chr1.16709890.16709981	ENSG00000186301	64268	-0.0012959	0.291816	FALSE	FALSE	TRUE	TRUE
chr1.16709890.16709981	ENSG00000207513	-42942	0.11234	0.573311	FALSE	FALSE	FALSE	FALSE	RNU1-3
chr1.16709890.16709981	ENSG00000236698	-23835	0.0766484	0.549601	FALSE	FALSE	TRUE	TRUE
chr1.16709890.16709981	ENSG00000268869	10176	0.0547779	0.194359	FALSE	FALSE	FALSE	FALSE
chr1.16709890.16709981	ENSG00000058453	-30292	-0.187052	0.546663	FALSE	FALSE	TRUE	TRUE	CROCC
chr1.16709890.16709981	ENSG00000207389	-30535	0.099929	0.582723	FALSE	FALSE	FALSE	FALSE	RNU1-4
chr1.16709890.16709981	ENSG00000186715	60256	-0.0193039	0.412447	FALSE	FALSE	FALSE	FALSE	MST1L
chr1.16727344.16727747	ENSG00000215908	-70112	-0.904489	0.0282232	FALSE	FALSE	TRUE	TRUE	CROCCP2
chr1.16727344.16727747	ENSG00000283773	-84235	-0.687146	0.0849386	FALSE	FALSE	FALSE	FALSE
chr1.16727344.16727747	ENSG00000186301	81722	-0.79511	0.0542038	FALSE	FALSE	TRUE	TRUE
chr1.16727344.16727747	ENSG00000207513	-60396	-0.629075	0.224277	FALSE	FALSE	FALSE	FALSE	RNU1-3
chr1.16727344.16727747	ENSG00000236698	-41289	0.764519	0.108455	FALSE	FALSE	TRUE	TRUE
chr1.16727344.16727747	ENSG00000268869	-7187	-0.882665	0.0735857	FALSE	FALSE	FALSE	FALSE
chr1.16727344.16727747	ENSG00000058453	-12526	-0.578751	0.147086	FALSE	FALSE	TRUE	TRUE	CROCC
chr1.16727344.16727747	ENSG00000207389	-12769	-0.632669	0.226909	FALSE	FALSE	FALSE	FALSE	RNU1-4
chr1.16727344.16727747	ENSG00000186715	42490	-0.89146	0.0734755	FALSE	FALSE	FALSE	FALSE	MST1L
chr1.16728533.16728755	ENSG00000215908	-71301	-0.73191	0.212169	TRUE	TRUE	TRUE	TRUE	CROCCP2
chr1.16728533.16728755	ENSG00000283773	-85424	-0.543408	0.104996	TRUE	TRUE	FALSE	FALSE
chr1.16728533.16728755	ENSG00000186301	82911	-0.591649	0.290051	TRUE	TRUE	TRUE	TRUE
chr1.16728533.16728755	ENSG00000207513	-61585	-0.454578	0.380518	TRUE	TRUE	FALSE	FALSE	RNU1-3
chr1.16728533.16728755	ENSG00000236698	-42478	0.532476	0.364456	TRUE	TRUE	TRUE	TRUE
chr1.16728533.16728755	ENSG00000268869	-8376	-0.672905	0.283758	TRUE	TRUE	FALSE	FALSE
chr1.16728533.16728755	ENSG00000058453	-11518	-0.360471	0.410283	TRUE	TRUE	TRUE	TRUE	CROCC
chr1.16728533.16728755	ENSG00000207389	-11761	-0.461016	0.381975	TRUE	TRUE	FALSE	FALSE	RNU1-4
chr1.16728533.16728755	ENSG00000186715	41482	-0.694496	0.286303	TRUE	TRUE	FALSE	FALSE	MST1L
chr1.16863223.16863387	ENSG00000186715	-92986	-0.687389	0.285138	TRUE	TRUE	FALSE	FALSE	MST1L
chr1.16863223.16863387	ENSG00000238142	26262	-0.38228	0.503402	TRUE	TRUE	TRUE	TRUE	LOC105376805
chr1.16863223.16863387	ENSG00000235241	-25708	-0.356692	0.279878	TRUE	TRUE	TRUE	TRUE
chr1.16863223.16863387	ENSG00000207005	-32593	-0.457145	0.377542	TRUE	TRUE	FALSE	FALSE	RNU1-2
chr1.16913820.16914677	ENSG00000238142	-24171	0.759371	0.0772913	FALSE	FALSE	TRUE	TRUE	LOC105376805
chr1.16913820.16914677	ENSG00000235241	24725	0.515828	0.363338	FALSE	FALSE	TRUE	TRUE
chr1.16913820.16914677	ENSG00000207005	17840	0.643288	0.0195335	FALSE	FALSE	FALSE	FALSE	RNU1-2
chr1.16913820.16914677	ENSG00000159363	97251	-0.735647	0.171947	FALSE	FALSE	TRUE	TRUE	ATP13A2
chr1.17208140.17208270	ENSG00000117115	-88705	-0.60437	0.0729739	TRUE	TRUE	FALSE	FALSE	PADI2
chr1.17208140.17208270	ENSG00000159339	-99925	-0.633494	0.134192	TRUE	TRUE	TRUE	TRUE	PADI4
chr1.18926443.18928081	ENSG00000159423	-23662	-0.022276	0.34908	TRUE	FALSE	TRUE	TRUE	ALDH4A1
chr1.18926443.18928081	ENSG00000169991	28605	0.426127	0.0721659	TRUE	FALSE	TRUE	FALSE	IFFO2
chr1.18948477.18948914	ENSG00000159423	-45696	-0.70597	0.0925671	TRUE	TRUE	TRUE	TRUE	ALDH4A1
chr1.18948477.18948914	ENSG00000169991	7772	0.694693	0.121997	TRUE	TRUE	TRUE	FALSE	IFFO2
chr1.18951819.18952386	ENSG00000159423	-49038	0.723618	0.201107	TRUE	FALSE	TRUE	TRUE	ALDH4A1
chr1.18951819.18952386	ENSG00000169991	4300	-0.615773	0.244967	TRUE	FALSE	TRUE	FALSE	IFFO2
chr1.19011088.19011462	ENSG00000169991	-54402	0.0157184	0.114408	TRUE	FALSE	TRUE	FALSE	IFFO2
chr1.19011088.19011462	ENSG00000272084	64049	-0.341655	0.0410347	TRUE	FALSE	TRUE	TRUE
chr1.19390980.19391226	ENSG00000053371	-78834	0.301742	0.196066	TRUE	FALSE	TRUE	TRUE	AKR7A2
chr1.19390980.19391226	ENSG00000040487	78654	0.287621	0.339902	TRUE	FALSE	FALSE	FALSE	SLC66A1
chr1.19390980.19391226	ENSG00000077549	94313	-0.705214	0.19394	TRUE	FALSE	FALSE	FALSE	CAPZB
chr1.19391423.19391531	ENSG00000053371	-79277	0.387588	0.24089	TRUE	TRUE	TRUE	TRUE	AKR7A2
chr1.19391423.19391531	ENSG00000040487	79097	0.323479	0.0989605	TRUE	TRUE	FALSE	FALSE	SLC66A1
chr1.19391423.19391531	ENSG00000077549	94008	-0.544038	0.303681	TRUE	TRUE	FALSE	FALSE	CAPZB
chr1.19436031.19436374	ENSG00000077549	49165	0.606678	0.0816315	TRUE	FALSE	FALSE	FALSE	CAPZB
chr1.19448476.19448746	ENSG00000077549	36793	0.644908	0.106592	TRUE	FALSE	FALSE	FALSE	CAPZB
chr1.19450871.19451060	ENSG00000077549	34479	0.523312	0.0723104	TRUE	TRUE	FALSE	FALSE	CAPZB
chr1.19459668.19459960	ENSG00000077549	25579	0.72713	0.174491	TRUE	FALSE	FALSE	FALSE	CAPZB
chr1.19460960.19461130	ENSG00000077549	24409	0.0738217	0.0122939	FALSE	FALSE	FALSE	FALSE	CAPZB
chr1.19463231.19463597	ENSG00000077549	21942	-0.764816	0.186383	TRUE	TRUE	FALSE	FALSE	CAPZB
chr1.19468412.19468854	ENSG00000077549	16685	-0.551135	0.0773822	TRUE	TRUE	FALSE	FALSE	CAPZB
chr1.19469490.19469657	ENSG00000077549	15882	0.283856	0.191344	FALSE	FALSE	FALSE	FALSE	CAPZB
chr1.19476956.19477179	ENSG00000077549	8360	-0.392397	0.126867	FALSE	FALSE	FALSE	FALSE	CAPZB
chr1.19477409.19477533	ENSG00000077549	8006	-0.0630989	0.0116781	FALSE	FALSE	FALSE	FALSE	CAPZB
chr1.19477973.19478120	ENSG00000077549	7419	-0.636546	0.199358	TRUE	TRUE	FALSE	FALSE	CAPZB
chr1.19600292.19600444	ENSG00000173436	3315	-0.977725	0.0066407	TRUE	TRUE	TRUE	TRUE	MICOS10
chr1.19600292.19600444	ENSG00000226396	-7670	0.653205	0.0614116	TRUE	TRUE	TRUE	TRUE
chr1.19600292.19600444	ENSG00000158747	-40110	-0.0882511	0.275462	TRUE	TRUE	TRUE	TRUE	NBL1
chr1.19644083.19644383	ENSG00000173436	47106	-0.708134	0.14073	FALSE	FALSE	TRUE	TRUE	MICOS10
chr1.19644083.19644383	ENSG00000226396	35969	0.658297	0.112426	FALSE	FALSE	TRUE	TRUE
chr1.19644083.19644383	ENSG00000158747	3529	0.213501	0.163573	FALSE	FALSE	TRUE	TRUE	NBL1
chr1.19644846.19644955	ENSG00000173436	47869	-0.165499	0.44491	FALSE	FALSE	TRUE	TRUE	MICOS10
chr1.19644846.19644955	ENSG00000226396	36732	-0.482165	0.35479	FALSE	FALSE	TRUE	TRUE
chr1.19644846.19644955	ENSG00000158747	4292	-0.321309	0.115254	FALSE	FALSE	TRUE	TRUE	NBL1
chr1.19653861.19654013	ENSG00000173436	56884	0.879774	0.0387058	TRUE	TRUE	TRUE	TRUE	MICOS10
chr1.19653861.19654013	ENSG00000226396	45747	-0.415825	0.155692	TRUE	TRUE	TRUE	TRUE
chr1.19653861.19654013	ENSG00000158747	13307	0.498823	0.156499	TRUE	TRUE	TRUE	TRUE	NBL1
chr1.19659871.19660019	ENSG00000173436	62894	0.566756	0.273441	TRUE	TRUE	TRUE	TRUE	MICOS10
chr1.19659871.19660019	ENSG00000226396	51757	-0.855981	0.0578622	TRUE	TRUE	TRUE	TRUE
chr1.19659871.19660019	ENSG00000158747	19317	-0.140081	0.0196227	TRUE	TRUE	TRUE	TRUE	NBL1
chr1.19710881.19711180	ENSG00000158747	70327	-0.0171698	0.298227	TRUE	FALSE	TRUE	TRUE	NBL1
chr1.19710881.19711180	ENSG00000162542	88765	0.297125	0.279926	TRUE	FALSE	FALSE	FALSE	TMCO4
chr1.19711353.19711525	ENSG00000158747	70799	-0.0778312	0.2466	TRUE	FALSE	TRUE	TRUE	NBL1
chr1.19711353.19711525	ENSG00000162542	88420	0.280114	0.264215	TRUE	FALSE	FALSE	FALSE	TMCO4
chr1.20249084.20249508	ENSG00000162543	62999	-0.298257	0.273965	TRUE	TRUE	FALSE	FALSE	UBXN10
chr1.20496299.20496434	ENSG00000162545	-10079	-0.790921	0.180019	TRUE	TRUE	FALSE	FALSE	CAMK2N1
chr1.20496299.20496434	ENSG00000090432	11727	0.00663102	0.797639	TRUE	TRUE	FALSE	TRUE	MUL1
chr1.20496299.20496434	ENSG00000158825	-92514	-0.930929	0.0221952	TRUE	TRUE	FALSE	FALSE	CDA
chr1.21289887.21290034	ENSG00000117298	55470	-0.7213	0.0796474	FALSE	FALSE	TRUE	TRUE	ECE1
chr1.21289887.21290034	ENSG00000231105	-3256	0.67333	0.187595	FALSE	FALSE	TRUE	TRUE	ECE1-AS1
chr1.21324249.21325140	ENSG00000117298	20364	0.82569	0.140774	TRUE	FALSE	TRUE	TRUE	ECE1
chr1.21324249.21325140	ENSG00000231105	30959	-0.396037	0.0669336	TRUE	FALSE	TRUE	TRUE	ECE1-AS1
chr1.21329517.21329807	ENSG00000117298	15697	-0.663726	0.225085	TRUE	TRUE	TRUE	TRUE	ECE1
chr1.21329517.21329807	ENSG00000231105	36227	0.949172	0.0211708	TRUE	TRUE	TRUE	TRUE	ECE1-AS1
chr1.21329517.21329807	ENSG00000187952	-98496	-0.592986	0.0437325	TRUE	TRUE	TRUE	TRUE
chr1.21334154.21334605	ENSG00000117298	10899	-0.659048	0.129169	FALSE	FALSE	TRUE	TRUE	ECE1
chr1.21334154.21334605	ENSG00000231105	40864	0.688709	0.211236	FALSE	FALSE	TRUE	TRUE	ECE1-AS1
chr1.21334154.21334605	ENSG00000187952	-93698	-0.800395	0.00283288	FALSE	FALSE	TRUE	TRUE
chr1.21334827.21334960	ENSG00000117298	10544	-0.00721615	0.149872	FALSE	FALSE	TRUE	TRUE	ECE1
chr1.21334827.21334960	ENSG00000231105	41537	0.167065	0.106238	FALSE	FALSE	TRUE	TRUE	ECE1-AS1
chr1.21334827.21334960	ENSG00000187952	-93343	0.116554	0.148281	FALSE	FALSE	TRUE	TRUE
chr1.21779426.21779517	ENSG00000090686	4089	-0.14156	0.0141568	FALSE	FALSE	TRUE	TRUE	USP48
chr1.21779742.21780142	ENSG00000090686	3464	-0.665954	0.274964	TRUE	TRUE	TRUE	TRUE	USP48
chr1.22019060.22019332	ENSG00000142798	-81763	0.686447	0.260863	FALSE	FALSE	TRUE	TRUE	HSPG2
chr1.22019060.22019332	ENSG00000218510	-5226	0.406543	0.0961713	FALSE	FALSE	FALSE	FALSE	LINC00339
chr1.22019060.22019332	ENSG00000070831	-33295	0.237356	0.645263	FALSE	FALSE	TRUE	TRUE	CDC42
chr1.22031612.22031741	ENSG00000142798	-94315	0.948467	0.00559238	TRUE	FALSE	TRUE	TRUE	HSPG2
chr1.22031612.22031741	ENSG00000218510	7054	0.926974	0.0214696	TRUE	FALSE	FALSE	FALSE	LINC00339
chr1.22031612.22031741	ENSG00000070831	-20886	-0.196325	0.482634	TRUE	FALSE	TRUE	TRUE	CDC42
chr1.22039659.22040262	ENSG00000218510	15101	0.987622	0.00977837	TRUE	TRUE	FALSE	FALSE	LINC00339
chr1.22039659.22040262	ENSG00000070831	-12365	-0.252918	0.489122	TRUE	TRUE	TRUE	TRUE	CDC42
chr1.22048349.22048675	ENSG00000218510	23791	-0.89025	0.0715576	TRUE	TRUE	FALSE	FALSE	LINC00339
chr1.22048349.22048675	ENSG00000070831	-3952	0.342447	0.469094	TRUE	TRUE	TRUE	TRUE	CDC42
chr1.22089125.22089269	ENSG00000218510	64567	-0.736057	0.0536787	TRUE	FALSE	FALSE	FALSE	LINC00339
chr1.22089125.22089269	ENSG00000070831	36498	0.66811	0.189014	TRUE	FALSE	TRUE	TRUE	CDC42
chr1.22092410.22092739	ENSG00000218510	67852	-0.900599	0.00706764	TRUE	TRUE	FALSE	FALSE	LINC00339
chr1.22092410.22092739	ENSG00000070831	39783	0.445243	0.23524	TRUE	TRUE	TRUE	TRUE	CDC42
chr1.22105007.22105115	ENSG00000218510	80449	0.792638	0.0337707	TRUE	TRUE	FALSE	FALSE	LINC00339
chr1.22105007.22105115	ENSG00000070831	52380	-0.483998	0.451871	TRUE	TRUE	TRUE	TRUE	CDC42
chr1.23103418.23103648	ENSG00000004487	83970	0.0724928	0.0562146	TRUE	FALSE	TRUE	TRUE	KDM1A
chr1.23103418.23103648	ENSG00000169641	74160	0.676815	0.149285	TRUE	FALSE	TRUE	TRUE	LUZP1
chr1.23148141.23148438	ENSG00000169641	29370	0.848021	0.0533527	TRUE	FALSE	TRUE	TRUE	LUZP1
chr1.23168184.23168287	ENSG00000169641	9521	0.128162	0.192814	FALSE	FALSE	TRUE	TRUE	LUZP1
chr1.23168755.23168984	ENSG00000169641	8824	-0.799036	0.128587	FALSE	FALSE	TRUE	TRUE	LUZP1
chr1.23539887.23540122	ENSG00000007968	-8667	-0.258137	0.266236	FALSE	FALSE	TRUE	FALSE	E2F2
chr1.23539887.23540122	ENSG00000117318	19672	0.250751	0.294807	FALSE	FALSE	TRUE	TRUE	ID3
chr1.23539887.23540122	ENSG00000197880	-41373	0.290673	0.648734	FALSE	FALSE	TRUE	FALSE	MDS2
chr1.23554453.23555853	ENSG00000007968	-23233	-0.504638	0.0116634	TRUE	FALSE	TRUE	FALSE	E2F2
chr1.23554453.23555853	ENSG00000117318	3941	-0.510052	0.464956	TRUE	FALSE	TRUE	TRUE	ID3
chr1.23554453.23555853	ENSG00000197880	-25642	0.954139	0.000201149	TRUE	FALSE	TRUE	FALSE	MDS2
chr1.23556331.23556470	ENSG00000007968	-25111	-0.627546	0.0833008	TRUE	TRUE	TRUE	FALSE	E2F2
chr1.23556331.23556470	ENSG00000117318	3324	-0.178184	0.669414	TRUE	TRUE	TRUE	TRUE	ID3
chr1.23556331.23556470	ENSG00000197880	-25025	0.9061	0.0404383	TRUE	TRUE	TRUE	FALSE	MDS2
chr1.23577376.23577590	ENSG00000007968	-46156	0.361214	0.011103	TRUE	FALSE	TRUE	FALSE	E2F2
chr1.23577376.23577590	ENSG00000117318	-17582	0.56255	0.384284	TRUE	FALSE	TRUE	TRUE	ID3
chr1.23577376.23577590	ENSG00000197880	-3905	-0.898613	0.00345136	TRUE	FALSE	TRUE	FALSE	MDS2
chr1.23601131.23601407	ENSG00000007968	-69911	-0.330103	0.109374	TRUE	FALSE	TRUE	FALSE	E2F2
chr1.23601131.23601407	ENSG00000117318	-41337	-0.586078	0.380309	TRUE	FALSE	TRUE	TRUE	ID3
chr1.23601131.23601407	ENSG00000197880	19636	0.875856	0.0617443	TRUE	FALSE	TRUE	FALSE	MDS2
chr1.23601131.23601407	ENSG00000142676	-90372	0.778037	0.0539252	TRUE	FALSE	TRUE	TRUE	RPL11
chr1.23602131.23602485	ENSG00000007968	-70911	-0.301667	0.119742	TRUE	FALSE	TRUE	FALSE	E2F2
chr1.23602131.23602485	ENSG00000117318	-42337	-0.608031	0.356903	TRUE	FALSE	TRUE	TRUE	ID3
chr1.23602131.23602485	ENSG00000197880	20636	0.850073	0.0753815	TRUE	FALSE	TRUE	FALSE	MDS2
chr1.23602131.23602485	ENSG00000142676	-89294	0.768181	0.0571078	TRUE	FALSE	TRUE	TRUE	RPL11
chr1.23612109.23612269	ENSG00000007968	-80889	-0.394406	0.0368364	TRUE	TRUE	TRUE	FALSE	E2F2
chr1.23612109.23612269	ENSG00000117318	-52315	-0.504416	0.453216	TRUE	TRUE	TRUE	TRUE	ID3
chr1.23612109.23612269	ENSG00000197880	30614	0.889664	0.0284322	TRUE	TRUE	TRUE	FALSE	MDS2
chr1.23612109.23612269	ENSG00000142676	-79510	0.813313	0.0967174	TRUE	TRUE	TRUE	TRUE	RPL11
chr1.23613187.23613420	ENSG00000007968	-81967	0.048451	0.134174	TRUE	TRUE	TRUE	FALSE	E2F2
chr1.23613187.23613420	ENSG00000117318	-53393	-0.627419	0.220339	TRUE	TRUE	TRUE	TRUE	ID3
chr1.23613187.23613420	ENSG00000197880	31692	0.645369	0.101204	TRUE	TRUE	TRUE	FALSE	MDS2
chr1.23613187.23613420	ENSG00000142676	-78359	0.431766	0.257809	TRUE	TRUE	TRUE	TRUE	RPL11
chr1.23619404.23620326	ENSG00000007968	-88184	-0.699865	0.0318687	TRUE	TRUE	TRUE	FALSE	E2F2
chr1.23619404.23620326	ENSG00000117318	-59610	-0.31105	0.567962	TRUE	TRUE	TRUE	TRUE	ID3
chr1.23619404.23620326	ENSG00000197880	37909	0.978191	0.00403757	TRUE	TRUE	TRUE	FALSE	MDS2
chr1.23619404.23620326	ENSG00000142676	-71453	0.958614	0.0350637	TRUE	TRUE	TRUE	TRUE	RPL11
chr1.23620757.23620841	ENSG00000007968	-89537	-0.591258	0.115773	FALSE	FALSE	TRUE	FALSE	E2F2
chr1.23620757.23620841	ENSG00000117318	-60963	-0.180816	0.659194	FALSE	FALSE	TRUE	TRUE	ID3
chr1.23620757.23620841	ENSG00000197880	39262	0.827007	0.0205768	FALSE	FALSE	TRUE	FALSE	MDS2
chr1.23620757.23620841	ENSG00000142676	-70938	0.705618	0.0130375	FALSE	FALSE	TRUE	TRUE	RPL11
chr1.23624509.23624716	ENSG00000007968	-93289	-0.0547267	0.0479918	TRUE	FALSE	TRUE	FALSE	E2F2
chr1.23624509.23624716	ENSG00000117318	-64715	0.779576	0.131067	TRUE	FALSE	TRUE	TRUE	ID3
chr1.23624509.23624716	ENSG00000197880	43014	-0.595629	0.0611401	TRUE	FALSE	TRUE	FALSE	MDS2
chr1.23624509.23624716	ENSG00000142676	-67063	-0.413592	0.0830857	TRUE	FALSE	TRUE	TRUE	RPL11
chr1.23627034.23627402	ENSG00000007968	-95814	-0.870261	0.030646	TRUE	TRUE	TRUE	FALSE	E2F2
chr1.23627034.23627402	ENSG00000117318	-67240	-0.0932857	0.598905	TRUE	TRUE	TRUE	TRUE	ID3
chr1.23627034.23627402	ENSG00000197880	45539	0.951865	0.00349599	TRUE	TRUE	TRUE	FALSE	MDS2
chr1.23627034.23627402	ENSG00000142676	-64377	0.966522	0.0259873	TRUE	TRUE	TRUE	TRUE	RPL11
chr1.23628030.23628140	ENSG00000007968	-96810	-0.512691	0.0792401	FALSE	FALSE	TRUE	FALSE	E2F2
chr1.23628030.23628140	ENSG00000117318	-68236	0.264104	0.38005	FALSE	FALSE	TRUE	TRUE	ID3
chr1.23628030.23628140	ENSG00000197880	46535	0.260066	0.155481	FALSE	FALSE	TRUE	FALSE	MDS2
chr1.23628030.23628140	ENSG00000142676	-63639	0.178826	0.230354	FALSE	FALSE	TRUE	TRUE	RPL11
chr1.23629001.23629160	ENSG00000007968	-97781	-0.827441	0.0258867	TRUE	TRUE	TRUE	FALSE	E2F2
chr1.23629001.23629160	ENSG00000117318	-69207	0.418669	0.283355	TRUE	TRUE	TRUE	TRUE	ID3
chr1.23629001.23629160	ENSG00000197880	47506	0.561134	0.249482	TRUE	TRUE	TRUE	FALSE	MDS2
chr1.23629001.23629160	ENSG00000142676	-62619	0.724114	0.109596	TRUE	TRUE	TRUE	TRUE	RPL11
chr1.23635057.23635245	ENSG00000117318	-75263	0.628513	0.111951	FALSE	FALSE	TRUE	TRUE	ID3
chr1.23635057.23635245	ENSG00000197880	53562	0.301906	0.652883	FALSE	FALSE	TRUE	FALSE	MDS2
chr1.23635057.23635245	ENSG00000142676	-56534	0.447513	0.509195	FALSE	FALSE	TRUE	TRUE	RPL11
chr1.23809815.23809981	ENSG00000011007	66660	0.367327	0.15973	FALSE	FALSE	TRUE	TRUE	ELOA
chr1.23809815.23809981	ENSG00000236810	-31528	0.259219	0.337312	FALSE	FALSE	TRUE	TRUE	ELOA-AS1
chr1.23809815.23809981	ENSG00000057757	31410	0.385806	0.105194	FALSE	FALSE	TRUE	TRUE	PITHD1
chr1.23809815.23809981	ENSG00000011009	18845	0.535648	0.0452623	FALSE	FALSE	TRUE	TRUE	LYPLA2
chr1.23809815.23809981	ENSG00000117308	-9011	0.62586	0.0469163	FALSE	FALSE	TRUE	TRUE	GALE
chr1.23809815.23809981	ENSG00000117305	28639	0.138779	0.495307	FALSE	FALSE	TRUE	TRUE	HMGCL
chr1.23809815.23809981	ENSG00000179163	58313	0.370571	0.42497	FALSE	FALSE	TRUE	TRUE	FUCA1
chr1.23810885.23810978	ENSG00000011007	67730	-0.428176	0.0590229	FALSE	FALSE	TRUE	TRUE	ELOA
chr1.23810885.23810978	ENSG00000236810	-32598	0.733932	0.061075	FALSE	FALSE	TRUE	TRUE	ELOA-AS1
chr1.23810885.23810978	ENSG00000057757	32480	-0.352543	0.0821426	FALSE	FALSE	TRUE	TRUE	PITHD1
chr1.23810885.23810978	ENSG00000011009	19915	-0.118263	0.304166	FALSE	FALSE	TRUE	TRUE	LYPLA2
chr1.23810885.23810978	ENSG00000117308	-10081	0.154135	0.223889	FALSE	FALSE	TRUE	TRUE	GALE
chr1.23810885.23810978	ENSG00000117305	27642	0.768968	0.156839	FALSE	FALSE	TRUE	TRUE	HMGCL
chr1.23810885.23810978	ENSG00000179163	57316	0.749632	0.00974396	FALSE	FALSE	TRUE	TRUE	FUCA1
chr1.23825364.23825593	ENSG00000011007	82209	-0.726807	0.118855	FALSE	FALSE	TRUE	TRUE	ELOA
chr1.23825364.23825593	ENSG00000236810	-47077	-0.0231492	0.639411	FALSE	FALSE	TRUE	TRUE	ELOA-AS1
chr1.23825364.23825593	ENSG00000057757	46959	-0.500249	0.380387	FALSE	FALSE	TRUE	TRUE	PITHD1
chr1.23825364.23825593	ENSG00000011009	34394	-0.966912	0.00922001	FALSE	FALSE	TRUE	TRUE	LYPLA2
chr1.23825364.23825593	ENSG00000117308	-24560	-0.92136	0.035741	FALSE	FALSE	TRUE	TRUE	GALE
chr1.23825364.23825593	ENSG00000117305	13027	0.168733	0.569332	FALSE	FALSE	TRUE	TRUE	HMGCL
chr1.23825364.23825593	ENSG00000179163	42701	0.12633	0.355493	FALSE	FALSE	TRUE	TRUE	FUCA1
chr1.23825364.23825593	ENSG00000188822	87769	0.927253	0.0381241	FALSE	FALSE	FALSE	FALSE	CNR2
chr1.23964227.23964507	ENSG00000179163	-95933	-0.288015	0.105129	TRUE	FALSE	TRUE	TRUE	FUCA1
chr1.23964227.23964507	ENSG00000188822	-50865	-0.910676	0.0389279	TRUE	FALSE	FALSE	FALSE	CNR2
chr1.23964227.23964507	ENSG00000189266	5118	-0.615076	0.244014	TRUE	FALSE	TRUE	TRUE	PNRC2
chr1.23964227.23964507	ENSG00000188529	16420	0.512163	0.0522798	TRUE	FALSE	TRUE	TRUE	SRSF10
chr1.24150549.24150729	ENSG00000185436	37230	0.620542	0.180136	FALSE	FALSE	FALSE	FALSE	IFNLR1
chr1.24192011.24192213	ENSG00000185436	-4052	0.955428	0.0370472	TRUE	FALSE	FALSE	FALSE	IFNLR1
chr1.24365312.24365465	ENSG00000001460	51469	0.588426	0.208684	TRUE	FALSE	TRUE	TRUE	STPG1
chr1.24365312.24365465	ENSG00000001461	-50329	-0.709385	0.067841	TRUE	FALSE	TRUE	TRUE	NIPAL3
chr1.24391364.24391556	ENSG00000001460	25378	-0.77546	0.10946	FALSE	FALSE	TRUE	TRUE	STPG1
chr1.24391364.24391556	ENSG00000001461	-24238	-0.37043	0.182588	FALSE	FALSE	TRUE	TRUE	NIPAL3
chr1.24392034.24392586	ENSG00000001460	24348	0.694747	0.164423	TRUE	TRUE	TRUE	TRUE	STPG1
chr1.24392034.24392586	ENSG00000001461	-23208	-0.618245	0.0382688	TRUE	TRUE	TRUE	TRUE	NIPAL3
chr1.24481122.24481446	ENSG00000001460	-64188	-0.428917	0.405048	TRUE	TRUE	TRUE	TRUE	STPG1
chr1.24481122.24481446	ENSG00000001461	65328	-0.444213	0.163943	TRUE	TRUE	TRUE	TRUE	NIPAL3
chr1.24481122.24481446	ENSG00000117602	-20905	-0.330517	0.176423	TRUE	TRUE	TRUE	TRUE	RCAN3
chr1.24481122.24481446	ENSG00000184454	-74665	0.0119346	0.0700985	TRUE	TRUE	TRUE	TRUE	NCMAP
chr1.24481973.24482257	ENSG00000001460	-65039	-0.494691	0.127094	TRUE	TRUE	TRUE	TRUE	STPG1
chr1.24481973.24482257	ENSG00000001461	66179	0.80754	0.0170506	TRUE	TRUE	TRUE	TRUE	NIPAL3
chr1.24481973.24482257	ENSG00000117602	-20094	0.92888	0.0534816	TRUE	TRUE	TRUE	TRUE	RCAN3
chr1.24481973.24482257	ENSG00000184454	-73854	0.874176	0.0917446	TRUE	TRUE	TRUE	TRUE	NCMAP
chr1.24483441.24483690	ENSG00000001460	-66507	0.662151	0.0253761	TRUE	TRUE	TRUE	TRUE	STPG1
chr1.24483441.24483690	ENSG00000001461	67647	0.130186	0.47232	TRUE	TRUE	TRUE	TRUE	NIPAL3
chr1.24483441.24483690	ENSG00000117602	-18661	-0.0795125	0.321031	TRUE	TRUE	TRUE	TRUE	RCAN3
chr1.24483441.24483690	ENSG00000184454	-72421	-0.173855	0.437205	TRUE	TRUE	TRUE	TRUE	NCMAP
chr1.24484283.24484400	ENSG00000001460	-67349	-0.26116	0.0254134	TRUE	FALSE	TRUE	TRUE	STPG1
chr1.24484283.24484400	ENSG00000001461	68489	-0.942176	0.0246971	TRUE	FALSE	TRUE	TRUE	NIPAL3
chr1.24484283.24484400	ENSG00000117602	-17951	-0.816298	0.127932	TRUE	FALSE	TRUE	TRUE	RCAN3
chr1.24484283.24484400	ENSG00000184454	-71711	-0.71483	0.144403	TRUE	FALSE	TRUE	TRUE	NCMAP
chr1.24486353.24486538	ENSG00000001460	-69419	-0.324129	0.259824	TRUE	TRUE	TRUE	TRUE	STPG1
chr1.24486353.24486538	ENSG00000001461	70559	0.882263	0.0477128	TRUE	TRUE	TRUE	TRUE	NIPAL3
chr1.24486353.24486538	ENSG00000117602	-15813	0.953904	0.00791684	TRUE	TRUE	TRUE	TRUE	RCAN3
chr1.24486353.24486538	ENSG00000184454	-69573	0.850326	0.120951	TRUE	TRUE	TRUE	TRUE	NCMAP
chr1.24486861.24486969	ENSG00000001460	-69927	-0.150726	0.0966112	TRUE	FALSE	TRUE	TRUE	STPG1
chr1.24486861.24486969	ENSG00000001461	71067	0.953462	0.00731796	TRUE	FALSE	TRUE	TRUE	NIPAL3
chr1.24486861.24486969	ENSG00000117602	-15382	0.960328	0.022764	TRUE	FALSE	TRUE	TRUE	RCAN3
chr1.24486861.24486969	ENSG00000184454	-69142	0.825097	0.166318	TRUE	FALSE	TRUE	TRUE	NCMAP
chr1.24488125.24488616	ENSG00000001460	-71191	-0.100054	0.220728	TRUE	FALSE	TRUE	TRUE	STPG1
chr1.24488125.24488616	ENSG00000001461	72331	-0.875552	0.071004	TRUE	FALSE	TRUE	TRUE	NIPAL3
chr1.24488125.24488616	ENSG00000117602	-13735	-0.813619	0.0728799	TRUE	FALSE	TRUE	TRUE	RCAN3
chr1.24488125.24488616	ENSG00000184454	-67495	-0.579209	0.236134	TRUE	FALSE	TRUE	TRUE	NCMAP
chr1.24506583.24507229	ENSG00000001460	-89649	-0.354435	0.265453	TRUE	TRUE	TRUE	TRUE	STPG1
chr1.24506583.24507229	ENSG00000001461	90789	0.833503	0.0867087	TRUE	TRUE	TRUE	TRUE	NIPAL3
chr1.24506583.24507229	ENSG00000117602	4232	0.926134	0.0178642	TRUE	TRUE	TRUE	TRUE	RCAN3
chr1.24506583.24507229	ENSG00000184454	-48882	0.78027	0.192258	TRUE	TRUE	TRUE	TRUE	NCMAP
chr1.24535042.24535655	ENSG00000117602	32691	0.976762	0.0219144	TRUE	TRUE	TRUE	TRUE	RCAN3
chr1.24535042.24535655	ENSG00000184454	-20456	0.907233	0.0717359	TRUE	TRUE	TRUE	TRUE	NCMAP
chr1.24535042.24535655	ENSG00000133226	-96061	0.452202	0.297567	TRUE	TRUE	FALSE	FALSE	SRRM1
chr1.24536535.24536915	ENSG00000117602	34184	0.874151	0.0496919	TRUE	TRUE	TRUE	TRUE	RCAN3
chr1.24536535.24536915	ENSG00000184454	-19196	0.895811	0.0905779	TRUE	TRUE	TRUE	TRUE	NCMAP
chr1.24536535.24536915	ENSG00000133226	-94801	0.353596	0.376873	TRUE	TRUE	FALSE	FALSE	SRRM1
chr1.24540113.24540420	ENSG00000117602	37762	-0.835799	0.00228941	TRUE	TRUE	TRUE	TRUE	RCAN3
chr1.24540113.24540420	ENSG00000184454	-15691	-0.758891	0.157221	TRUE	TRUE	TRUE	TRUE	NCMAP
chr1.24540113.24540420	ENSG00000133226	-91296	-0.556866	0.298862	TRUE	TRUE	FALSE	FALSE	SRRM1
chr1.24541118.24541231	ENSG00000117602	38767	-0.861873	0.0176367	TRUE	TRUE	TRUE	TRUE	RCAN3
chr1.24541118.24541231	ENSG00000184454	-14880	-0.673566	0.215694	TRUE	TRUE	TRUE	TRUE	NCMAP
chr1.24541118.24541231	ENSG00000133226	-90485	-0.653616	0.1569	TRUE	TRUE	FALSE	FALSE	SRRM1
chr1.24587319.24587485	ENSG00000117602	84968	0.885662	0.0147542	FALSE	FALSE	TRUE	TRUE	RCAN3
chr1.24587319.24587485	ENSG00000184454	31208	0.796338	0.179799	FALSE	FALSE	TRUE	TRUE	NCMAP
chr1.24587319.24587485	ENSG00000133226	-44231	0.49982	0.264621	FALSE	FALSE	FALSE	FALSE	SRRM1
chr1.24642159.24643727	ENSG00000184454	86048	0.806017	0.150384	TRUE	TRUE	TRUE	TRUE	NCMAP
chr1.24642159.24643727	ENSG00000133226	10443	0.566174	0.235712	TRUE	TRUE	FALSE	FALSE	SRRM1
chr1.24911144.24911534	ENSG00000020633	53587	0.368119	0.00791699	FALSE	FALSE	FALSE	FALSE	RUNX3
chr1.24922427.24922514	ENSG00000020633	42607	0.259664	0.0202066	FALSE	FALSE	FALSE	FALSE	RUNX3
chr1.24924809.24925733	ENSG00000020633	39388	0.0400163	0.242675	TRUE	FALSE	FALSE	FALSE	RUNX3
chr1.24928587.24928761	ENSG00000020633	36360	0.453861	0.327347	TRUE	FALSE	FALSE	FALSE	RUNX3
chr1.24928921.24930651	ENSG00000020633	34470	-0.028941	0.261891	TRUE	FALSE	FALSE	FALSE	RUNX3
chr1.24932336.24932503	ENSG00000020633	32618	-0.841241	0.0335589	FALSE	FALSE	FALSE	FALSE	RUNX3
chr1.24955089.24955489	ENSG00000020633	9632	-0.330004	0.38701	TRUE	TRUE	FALSE	FALSE	RUNX3
chr1.24981596.24981818	ENSG00000020633	-16475	0.682152	0.0818462	FALSE	FALSE	FALSE	FALSE	RUNX3
chr1.24985164.24985364	ENSG00000020633	-20043	0.429593	0.209887	TRUE	FALSE	FALSE	FALSE	RUNX3
chr1.24988321.24988443	ENSG00000020633	-23200	-0.492347	0.425574	TRUE	FALSE	FALSE	FALSE	RUNX3
chr1.24991776.24991884	ENSG00000020633	-26655	-0.440939	0.212954	TRUE	TRUE	FALSE	FALSE	RUNX3
chr1.24992719.24993005	ENSG00000020633	-27598	0.327746	0.142638	TRUE	FALSE	FALSE	FALSE	RUNX3
chr1.25003567.25003771	ENSG00000020633	-38446	-0.169075	0.290063	TRUE	FALSE	FALSE	FALSE	RUNX3
chr1.25030655.25031127	ENSG00000020633	-65534	-0.414484	0.3113	TRUE	FALSE	FALSE	FALSE	RUNX3
chr1.25031511.25031979	ENSG00000020633	-66390	-0.263317	0.283107	TRUE	FALSE	FALSE	FALSE	RUNX3
chr1.25032276.25032606	ENSG00000020633	-67155	0.330906	0.101483	FALSE	FALSE	FALSE	FALSE	RUNX3
chr1.25037265.25037361	ENSG00000020633	-72144	-0.212979	0.245215	FALSE	FALSE	FALSE	FALSE	RUNX3
chr1.25473784.25474016	ENSG00000188672	-43592	-0.911083	0.045941	TRUE	FALSE	TRUE	TRUE	RHCE
chr1.25473784.25474016	ENSG00000204178	42926	-0.927021	0.0440441	TRUE	FALSE	TRUE	TRUE	MACO1
chr1.25473784.25474016	ENSG00000157978	-69564	-0.91873	0.0461578	TRUE	FALSE	TRUE	TRUE	LDLRAP1
chr1.25474654.25474916	ENSG00000188672	-44462	0.979156	0.00549065	TRUE	TRUE	TRUE	TRUE	RHCE
chr1.25474654.25474916	ENSG00000204178	43796	0.910677	0.0766104	TRUE	TRUE	TRUE	TRUE	MACO1
chr1.25474654.25474916	ENSG00000157978	-68664	0.968047	0.0219763	TRUE	TRUE	TRUE	TRUE	LDLRAP1
chr1.25503912.25504036	ENSG00000188672	-73720	0.891531	0.0547867	FALSE	FALSE	TRUE	TRUE	RHCE
chr1.25503912.25504036	ENSG00000204178	73054	0.800813	0.106402	FALSE	FALSE	TRUE	TRUE	MACO1
chr1.25503912.25504036	ENSG00000157978	-39544	0.822986	0.0257537	FALSE	FALSE	TRUE	TRUE	LDLRAP1
chr1.25503912.25504036	ENSG00000225643	-77442	0.825613	0.0504974	FALSE	FALSE	TRUE	TRUE
chr1.25506997.25507240	ENSG00000188672	-76805	0.881309	0.0436679	FALSE	FALSE	TRUE	TRUE	RHCE
chr1.25506997.25507240	ENSG00000204178	76139	0.777903	0.157082	FALSE	FALSE	TRUE	TRUE	MACO1
chr1.25506997.25507240	ENSG00000157978	-36340	0.850204	0.0995403	FALSE	FALSE	TRUE	TRUE	LDLRAP1
chr1.25506997.25507240	ENSG00000225643	-74238	0.826526	0.00361342	FALSE	FALSE	TRUE	TRUE
chr1.25549612.25550438	ENSG00000157978	6032	-0.910361	0.0486856	TRUE	TRUE	TRUE	TRUE	LDLRAP1
chr1.25549612.25550438	ENSG00000225643	-31040	-0.981115	0.00107728	TRUE	TRUE	TRUE	TRUE
chr1.25549612.25550438	ENSG00000117643	-67030	-0.903507	0.0717544	TRUE	TRUE	TRUE	TRUE	MAN1C1
chr1.25556804.25556935	ENSG00000157978	13224	0.791157	0.0443896	TRUE	FALSE	TRUE	TRUE	LDLRAP1
chr1.25556804.25556935	ENSG00000225643	-24543	0.7234	0.0193958	TRUE	FALSE	TRUE	TRUE
chr1.25556804.25556935	ENSG00000117643	-60533	0.583983	0.185328	TRUE	FALSE	TRUE	TRUE	MAN1C1
chr1.25561501.25561949	ENSG00000157978	17921	0.940974	0.0534285	TRUE	TRUE	TRUE	TRUE	LDLRAP1
chr1.25561501.25561949	ENSG00000225643	-19529	0.891596	0.0505248	TRUE	TRUE	TRUE	TRUE
chr1.25561501.25561949	ENSG00000117643	-55519	0.859224	0.0999122	TRUE	TRUE	TRUE	TRUE	MAN1C1
chr1.25561501.25561949	ENSG00000233478	97162	0.823718	0.0264845	TRUE	TRUE	TRUE	TRUE
chr1.25562314.25562877	ENSG00000157978	18734	0.964142	0.00831952	TRUE	FALSE	TRUE	TRUE	LDLRAP1
chr1.25562314.25562877	ENSG00000225643	-18601	0.943346	0.0172647	TRUE	FALSE	TRUE	TRUE
chr1.25562314.25562877	ENSG00000117643	-54591	0.872235	0.0687481	TRUE	FALSE	TRUE	TRUE	MAN1C1
chr1.25562314.25562877	ENSG00000233478	96234	0.90807	0.0111372	TRUE	FALSE	TRUE	TRUE
chr1.25563395.25563571	ENSG00000157978	19815	-0.76429	0.109839	TRUE	FALSE	TRUE	TRUE	LDLRAP1
chr1.25563395.25563571	ENSG00000225643	-17907	-0.822537	0.00343265	TRUE	FALSE	TRUE	TRUE
chr1.25563395.25563571	ENSG00000117643	-53897	-0.895557	0.0991163	TRUE	FALSE	TRUE	TRUE	MAN1C1
chr1.25563395.25563571	ENSG00000233478	95540	-0.810448	0.105947	TRUE	FALSE	TRUE	TRUE
chr1.25565417.25565629	ENSG00000157978	21837	0.790929	0.186221	TRUE	TRUE	TRUE	TRUE	LDLRAP1
chr1.25565417.25565629	ENSG00000225643	-15849	0.744566	0.173656	TRUE	TRUE	TRUE	TRUE
chr1.25565417.25565629	ENSG00000117643	-51839	0.584282	0.351885	TRUE	TRUE	TRUE	TRUE	MAN1C1
chr1.25565417.25565629	ENSG00000233478	93482	0.636928	0.26601	TRUE	TRUE	TRUE	TRUE
chr1.25608687.25608832	ENSG00000157978	65107	0.65125	0.173607	TRUE	FALSE	TRUE	TRUE	LDLRAP1
chr1.25608687.25608832	ENSG00000225643	27209	0.624312	0.0357586	TRUE	FALSE	TRUE	TRUE
chr1.25608687.25608832	ENSG00000117643	-8636	0.398836	0.300564	TRUE	FALSE	TRUE	TRUE	MAN1C1
chr1.25608687.25608832	ENSG00000233478	50279	0.531202	0.159522	TRUE	FALSE	TRUE	TRUE
chr1.25622032.25622162	ENSG00000157978	78452	0.857111	0.13267	FALSE	FALSE	TRUE	TRUE	LDLRAP1
chr1.25622032.25622162	ENSG00000225643	40554	0.924657	0.0416644	FALSE	FALSE	TRUE	TRUE
chr1.25622032.25622162	ENSG00000117643	4564	0.732478	0.241647	FALSE	FALSE	TRUE	TRUE	MAN1C1
chr1.25622032.25622162	ENSG00000233478	36949	0.807667	0.0508042	FALSE	FALSE	TRUE	TRUE
chr1.25622628.25622877	ENSG00000157978	79048	0.602338	0.051479	TRUE	TRUE	TRUE	TRUE	LDLRAP1
chr1.25622628.25622877	ENSG00000225643	41150	0.563938	0.179377	TRUE	TRUE	TRUE	TRUE
chr1.25622628.25622877	ENSG00000117643	5160	0.731556	0.0265133	TRUE	TRUE	TRUE	TRUE	MAN1C1
chr1.25622628.25622877	ENSG00000233478	36234	0.543093	0.069958	TRUE	TRUE	TRUE	TRUE
chr1.25629156.25629352	ENSG00000157978	85576	-0.819844	0.0257601	TRUE	TRUE	TRUE	TRUE	LDLRAP1
chr1.25629156.25629352	ENSG00000225643	47678	-0.870579	0.0921358	TRUE	TRUE	TRUE	TRUE
chr1.25629156.25629352	ENSG00000117643	11688	-0.78208	0.0252351	TRUE	TRUE	TRUE	TRUE	MAN1C1
chr1.25629156.25629352	ENSG00000233478	29759	-0.909586	0.0417473	TRUE	TRUE	TRUE	TRUE
chr1.25642731.25643083	ENSG00000157978	99151	0.959606	0.025646	TRUE	TRUE	TRUE	TRUE	LDLRAP1
chr1.25642731.25643083	ENSG00000225643	61253	0.933089	0.0325523	TRUE	TRUE	TRUE	TRUE
chr1.25642731.25643083	ENSG00000117643	25263	0.844152	0.12436	TRUE	TRUE	TRUE	TRUE	MAN1C1
chr1.25642731.25643083	ENSG00000233478	16028	0.82929	0.027513	TRUE	TRUE	TRUE	TRUE
chr1.25675862.25676828	ENSG00000225643	94384	-0.857715	0.00457891	FALSE	FALSE	TRUE	TRUE
chr1.25675862.25676828	ENSG00000117643	58394	-0.665848	0.188334	FALSE	FALSE	TRUE	TRUE	MAN1C1
chr1.25675862.25676828	ENSG00000233478	-16751	-0.879823	0.0897646	FALSE	FALSE	TRUE	TRUE
chr1.25677266.25677529	ENSG00000225643	95788	0.959635	0.00439311	TRUE	TRUE	TRUE	TRUE
chr1.25677266.25677529	ENSG00000117643	59798	0.937514	0.026527	TRUE	TRUE	TRUE	TRUE	MAN1C1
chr1.25677266.25677529	ENSG00000233478	-18155	0.94708	0.0122442	TRUE	TRUE	TRUE	TRUE
chr1.25697901.25698044	ENSG00000117643	80433	0.919566	0.0627269	TRUE	FALSE	TRUE	TRUE	MAN1C1
chr1.25697901.25698044	ENSG00000233478	-38790	0.94906	0.00894809	TRUE	FALSE	TRUE	TRUE
chr1.25704487.25704635	ENSG00000117643	87019	0.673063	0.158394	TRUE	FALSE	TRUE	TRUE	MAN1C1
chr1.25704487.25704635	ENSG00000233478	-45376	0.728862	0.0904088	TRUE	FALSE	TRUE	TRUE
chr1.25704487.25704635	ENSG00000162430	-95541	0.476554	0.267497	TRUE	FALSE	FALSE	FALSE	SELENON
chr1.25711658.25711774	ENSG00000117643	94190	0.670371	0.243814	TRUE	TRUE	TRUE	TRUE	MAN1C1
chr1.25711658.25711774	ENSG00000233478	-52547	0.736881	0.0994195	TRUE	TRUE	TRUE	TRUE
chr1.25711658.25711774	ENSG00000162430	-88402	0.441046	0.118905	TRUE	TRUE	FALSE	FALSE	SELENON
chr1.25771337.25771602	ENSG00000162430	-28574	0.306296	0.343015	TRUE	FALSE	FALSE	FALSE	SELENON
chr1.25771337.25771602	ENSG00000228172	49195	0.869718	0.119894	TRUE	FALSE	TRUE	TRUE
chr1.25771337.25771602	ENSG00000117640	-47038	0.536094	0.0610234	TRUE	FALSE	TRUE	TRUE	MTFR1L
chr1.25771337.25771602	ENSG00000127423	87856	-0.311226	0.0148733	TRUE	FALSE	TRUE	FALSE	AUNIP
chr1.25771337.25771602	ENSG00000182749	99651	-0.455999	0.20673	TRUE	FALSE	TRUE	TRUE	PAQR7
chr1.25774737.25775799	ENSG00000162430	-24377	0.265253	0.297636	TRUE	TRUE	FALSE	FALSE	SELENON
chr1.25774737.25775799	ENSG00000228172	44998	0.842684	0.142213	TRUE	TRUE	TRUE	TRUE
chr1.25774737.25775799	ENSG00000117640	-42841	0.466297	0.00229521	TRUE	TRUE	TRUE	TRUE	MTFR1L
chr1.25774737.25775799	ENSG00000127423	83659	-0.382261	0.0508651	TRUE	TRUE	TRUE	FALSE	AUNIP
chr1.25774737.25775799	ENSG00000182749	95454	-0.522689	0.251206	TRUE	TRUE	TRUE	TRUE	PAQR7
chr1.25796091.25796204	ENSG00000162430	-3972	-0.342662	0.133029	FALSE	FALSE	FALSE	FALSE	SELENON
chr1.25796091.25796204	ENSG00000228172	24593	-0.525873	0.292533	FALSE	FALSE	TRUE	TRUE
chr1.25796091.25796204	ENSG00000117640	-22436	-0.638842	0.176953	FALSE	FALSE	TRUE	TRUE	MTFR1L
chr1.25796091.25796204	ENSG00000127423	63254	-0.3389	0.304429	FALSE	FALSE	TRUE	FALSE	AUNIP
chr1.25796091.25796204	ENSG00000182749	75049	-0.338846	0.121393	FALSE	FALSE	TRUE	TRUE	PAQR7
chr1.25796475.25796819	ENSG00000162430	-3357	-0.293947	0.430617	TRUE	FALSE	FALSE	FALSE	SELENON
chr1.25796475.25796819	ENSG00000228172	23978	0.49875	0.32499	TRUE	FALSE	TRUE	TRUE
chr1.25796475.25796819	ENSG00000117640	-21821	-0.120766	0.184991	TRUE	FALSE	TRUE	TRUE	MTFR1L
chr1.25796475.25796819	ENSG00000127423	62639	-0.833853	0.0734902	TRUE	FALSE	TRUE	FALSE	AUNIP
chr1.25796475.25796819	ENSG00000182749	74434	-0.860543	0.0161938	TRUE	FALSE	TRUE	TRUE	PAQR7
chr1.25796988.25797156	ENSG00000162430	-3020	0.239195	0.271583	FALSE	FALSE	FALSE	FALSE	SELENON
chr1.25796988.25797156	ENSG00000228172	23641	0.810546	0.0273178	FALSE	FALSE	TRUE	TRUE
chr1.25796988.25797156	ENSG00000117640	-21484	0.435021	0.25038	FALSE	FALSE	TRUE	TRUE	MTFR1L
chr1.25796988.25797156	ENSG00000127423	62302	-0.217382	0.15465	FALSE	FALSE	TRUE	FALSE	AUNIP
chr1.25796988.25797156	ENSG00000182749	74097	-0.173937	0.106869	FALSE	FALSE	TRUE	TRUE	PAQR7
chr1.25895440.25895683	ENSG00000162430	95264	0.342268	0.411155	TRUE	TRUE	FALSE	FALSE	SELENON
chr1.25895440.25895683	ENSG00000228172	-74643	0.878303	0.0466252	TRUE	TRUE	TRUE	TRUE
chr1.25895440.25895683	ENSG00000117640	76800	0.534715	0.253587	TRUE	TRUE	TRUE	TRUE	MTFR1L
chr1.25895440.25895683	ENSG00000127423	-35982	-0.225268	0.201417	TRUE	TRUE	TRUE	FALSE	AUNIP
chr1.25895440.25895683	ENSG00000182749	-24187	-0.30798	0.113894	TRUE	TRUE	TRUE	TRUE	PAQR7
chr1.25895440.25895683	ENSG00000117632	11308	-0.0443844	0.316563	TRUE	TRUE	TRUE	TRUE	STMN1
chr1.25922689.25922788	ENSG00000127423	-63231	-0.11266	0.065599	FALSE	FALSE	TRUE	FALSE	AUNIP
chr1.25922689.25922788	ENSG00000182749	-51436	-0.174505	0.235542	FALSE	FALSE	TRUE	TRUE	PAQR7
chr1.25922689.25922788	ENSG00000117632	-15698	0.120486	0.0186197	FALSE	FALSE	TRUE	TRUE	STMN1
chr1.25922689.25922788	ENSG00000158006	75369	0.795738	0.100228	FALSE	FALSE	TRUE	TRUE	PAFAH2
chr1.25971386.25971719	ENSG00000117632	-64395	0.245998	0.0798511	TRUE	TRUE	TRUE	TRUE	STMN1
chr1.25971386.25971719	ENSG00000158006	26438	0.888716	0.00693104	TRUE	TRUE	TRUE	TRUE	PAFAH2
chr1.25990821.25991009	ENSG00000117632	-83830	8.50137e-06	0.146957	TRUE	TRUE	TRUE	TRUE	STMN1
chr1.25990821.25991009	ENSG00000158006	7148	0.85029	0.0860083	TRUE	TRUE	TRUE	TRUE	PAFAH2
chr1.26035327.26036390	ENSG00000158006	-37170	0.531939	0.128121	FALSE	FALSE	TRUE	TRUE	PAFAH2
chr1.26035327.26036390	ENSG00000175087	-74775	0.503165	0.150179	FALSE	FALSE	FALSE	FALSE	PDIK1L
chr1.26126412.26126828	ENSG00000175087	15247	0.146664	0.159545	TRUE	TRUE	FALSE	FALSE	PDIK1L
chr1.26126412.26126828	ENSG00000236782	44993	-0.721685	0.115679	TRUE	TRUE	TRUE	TRUE
chr1.26126412.26126828	ENSG00000142684	-43043	-0.892837	0.0484344	TRUE	TRUE	TRUE	TRUE	ZNF593
chr1.26126412.26126828	ENSG00000142675	-50575	-0.673921	0.24701	TRUE	TRUE	TRUE	TRUE	CNKSR1
chr1.26201974.26202216	ENSG00000175087	90809	0.42914	0.386006	TRUE	TRUE	FALSE	FALSE	PDIK1L
chr1.26201974.26202216	ENSG00000236782	-30153	-0.776739	0.170341	TRUE	TRUE	TRUE	TRUE
chr1.26201974.26202216	ENSG00000142684	32103	-0.843807	0.010441	TRUE	TRUE	TRUE	TRUE	ZNF593
chr1.26201974.26202216	ENSG00000142675	24571	-0.559204	0.199722	TRUE	TRUE	TRUE	TRUE	CNKSR1
chr1.26201974.26202216	ENSG00000130695	-31937	-0.621488	0.221017	TRUE	TRUE	TRUE	TRUE	CEP85
chr1.26201974.26202216	ENSG00000142669	-76960	-0.689457	0.242468	TRUE	TRUE	FALSE	FALSE	SH3BGRL3
chr1.26275610.26275844	ENSG00000142675	98207	-0.490036	0.197475	FALSE	FALSE	TRUE	TRUE	CNKSR1
chr1.26275610.26275844	ENSG00000130695	41457	-0.513833	0.00886298	FALSE	FALSE	TRUE	TRUE	CEP85
chr1.26275610.26275844	ENSG00000142669	-3332	-0.66622	0.237528	FALSE	FALSE	FALSE	FALSE	SH3BGRL3
chr1.26275610.26275844	ENSG00000158062	42519	0.590856	0.044923	FALSE	FALSE	TRUE	TRUE	UBXN11
chr1.26275610.26275844	ENSG00000169442	-42113	0.611866	0.36316	FALSE	FALSE	TRUE	TRUE	CD52
chr1.26275610.26275844	ENSG00000176092	84208	0.69953	0.217532	FALSE	FALSE	TRUE	TRUE	CRYBG2
chr1.26275610.26275844	ENSG00000176083	98678	0.555837	0.42109	FALSE	FALSE	FALSE	FALSE	ZNF683
chr1.26284554.26285350	ENSG00000130695	50401	-0.298355	0.0108649	TRUE	FALSE	TRUE	TRUE	CEP85
chr1.26284554.26285350	ENSG00000142669	5378	0.25269	0.0880985	TRUE	FALSE	FALSE	FALSE	SH3BGRL3
chr1.26284554.26285350	ENSG00000158062	33013	0.120862	0.0936411	TRUE	FALSE	TRUE	TRUE	UBXN11
chr1.26284554.26285350	ENSG00000169442	-32607	0.473721	0.15809	TRUE	FALSE	TRUE	TRUE	CD52
chr1.26284554.26285350	ENSG00000176092	74702	0.358543	0.234687	TRUE	FALSE	TRUE	TRUE	CRYBG2
chr1.26284554.26285350	ENSG00000176083	89172	0.547106	0.115802	TRUE	FALSE	FALSE	FALSE	ZNF683
chr1.26287302.26287741	ENSG00000130695	53149	-0.80771	0.101618	TRUE	FALSE	TRUE	TRUE	CEP85
chr1.26287302.26287741	ENSG00000142669	8126	-0.842454	0.0818682	TRUE	FALSE	FALSE	FALSE	SH3BGRL3
chr1.26287302.26287741	ENSG00000158062	30622	0.927807	0.0480797	TRUE	FALSE	TRUE	TRUE	UBXN11
chr1.26287302.26287741	ENSG00000169442	-30216	0.82502	0.0219178	TRUE	FALSE	TRUE	TRUE	CD52
chr1.26287302.26287741	ENSG00000176092	72311	0.843633	0.00462233	TRUE	FALSE	TRUE	TRUE	CRYBG2
chr1.26287302.26287741	ENSG00000176083	86781	0.76066	0.021281	TRUE	FALSE	FALSE	FALSE	ZNF683
chr1.26288668.26288968	ENSG00000130695	54515	0.49227	0.171575	TRUE	TRUE	TRUE	TRUE	CEP85
chr1.26288668.26288968	ENSG00000142669	9492	0.88124	0.0830634	TRUE	TRUE	FALSE	FALSE	SH3BGRL3
chr1.26288668.26288968	ENSG00000158062	29395	-0.657065	0.0849233	TRUE	TRUE	TRUE	TRUE	UBXN11
chr1.26288668.26288968	ENSG00000169442	-28989	-0.664072	0.113499	TRUE	TRUE	TRUE	TRUE	CD52
chr1.26288668.26288968	ENSG00000176092	71084	-0.693029	0.186602	TRUE	TRUE	TRUE	TRUE	CRYBG2
chr1.26288668.26288968	ENSG00000176083	85554	-0.615338	0.0940403	TRUE	TRUE	FALSE	FALSE	ZNF683
chr1.26289141.26289341	ENSG00000130695	54988	-0.783574	0.160481	TRUE	TRUE	TRUE	TRUE	CEP85
chr1.26289141.26289341	ENSG00000142669	9965	-0.842932	0.13861	TRUE	TRUE	FALSE	FALSE	SH3BGRL3
chr1.26289141.26289341	ENSG00000158062	29022	0.893889	0.0929728	TRUE	TRUE	TRUE	TRUE	UBXN11
chr1.26289141.26289341	ENSG00000169442	-28616	0.771857	0.116063	TRUE	TRUE	TRUE	TRUE	CD52
chr1.26289141.26289341	ENSG00000176092	70711	0.776842	0.0798233	TRUE	TRUE	TRUE	TRUE	CRYBG2
chr1.26289141.26289341	ENSG00000176083	85181	0.712046	0.0793241	TRUE	TRUE	FALSE	FALSE	ZNF683
chr1.26306381.26307809	ENSG00000130695	72228	-0.865735	0.110799	TRUE	FALSE	TRUE	TRUE	CEP85
chr1.26306381.26307809	ENSG00000142669	27205	-0.847699	0.0577248	TRUE	FALSE	FALSE	FALSE	SH3BGRL3
chr1.26306381.26307809	ENSG00000158062	10554	0.909726	0.0236272	TRUE	FALSE	TRUE	TRUE	UBXN11
chr1.26306381.26307809	ENSG00000169442	-10148	0.848981	0.0216703	TRUE	FALSE	TRUE	TRUE	CD52
chr1.26306381.26307809	ENSG00000176092	52243	0.886992	0.0080151	TRUE	FALSE	TRUE	TRUE	CRYBG2
chr1.26306381.26307809	ENSG00000176083	66713	0.806964	0.00845701	TRUE	FALSE	FALSE	FALSE	ZNF683
chr1.26308192.26308383	ENSG00000130695	74039	-0.0494378	0.408087	FALSE	FALSE	TRUE	TRUE	CEP85
chr1.26308192.26308383	ENSG00000142669	29016	-0.311535	0.589529	FALSE	FALSE	FALSE	FALSE	SH3BGRL3
chr1.26308192.26308383	ENSG00000158062	9980	0.151811	0.510457	FALSE	FALSE	TRUE	TRUE	UBXN11
chr1.26308192.26308383	ENSG00000169442	-9574	0.230197	0.15827	FALSE	FALSE	TRUE	TRUE	CD52
chr1.26308192.26308383	ENSG00000176092	51669	0.246671	0.184731	FALSE	FALSE	TRUE	TRUE	CRYBG2
chr1.26308192.26308383	ENSG00000176083	66139	0.264082	0.087322	FALSE	FALSE	FALSE	FALSE	ZNF683
chr1.26321406.26321821	ENSG00000130695	87253	-0.641592	0.184119	TRUE	TRUE	TRUE	TRUE	CEP85
chr1.26321406.26321821	ENSG00000142669	42230	-0.765687	0.0596187	TRUE	TRUE	FALSE	FALSE	SH3BGRL3
chr1.26321406.26321821	ENSG00000158062	-3043	0.77215	0.0894096	TRUE	TRUE	TRUE	TRUE	UBXN11
chr1.26321406.26321821	ENSG00000169442	3449	0.527243	0.0071177	TRUE	TRUE	TRUE	TRUE	CD52
chr1.26321406.26321821	ENSG00000176092	38231	0.651116	0.0242449	TRUE	TRUE	TRUE	TRUE	CRYBG2
chr1.26321406.26321821	ENSG00000176083	52701	0.459291	0.05054	TRUE	TRUE	FALSE	FALSE	ZNF683
chr1.26336403.26336860	ENSG00000142669	57227	-0.689384	0.0594239	FALSE	FALSE	FALSE	FALSE	SH3BGRL3
chr1.26336403.26336860	ENSG00000158062	-18040	0.816492	0.0469459	FALSE	FALSE	TRUE	TRUE	UBXN11
chr1.26336403.26336860	ENSG00000169442	18446	0.96072	0.0277932	FALSE	FALSE	TRUE	TRUE	CD52
chr1.26336403.26336860	ENSG00000176092	23192	0.946282	0.00996241	FALSE	FALSE	TRUE	TRUE	CRYBG2
chr1.26336403.26336860	ENSG00000176083	37662	0.951421	0.0146228	FALSE	FALSE	FALSE	FALSE	ZNF683
chr1.26336403.26336860	ENSG00000117682	-95422	-0.979355	0.0097311	FALSE	FALSE	TRUE	TRUE	DHDDS
chr1.26363907.26364036	ENSG00000142669	84731	-0.283118	0.663335	FALSE	FALSE	FALSE	FALSE	SH3BGRL3
chr1.26363907.26364036	ENSG00000158062	-45544	0.187531	0.606104	FALSE	FALSE	TRUE	TRUE	UBXN11
chr1.26363907.26364036	ENSG00000169442	45950	0.0272103	0.57433	FALSE	FALSE	TRUE	TRUE	CD52
chr1.26363907.26364036	ENSG00000176092	-3855	0.0790228	0.6787	FALSE	FALSE	TRUE	TRUE	CRYBG2
chr1.26363907.26364036	ENSG00000176083	10486	-0.0391422	0.539391	FALSE	FALSE	FALSE	FALSE	ZNF683
chr1.26363907.26364036	ENSG00000117682	-68246	-0.0338057	0.699921	FALSE	FALSE	TRUE	TRUE	DHDDS
chr1.26378154.26378764	ENSG00000142669	98978	-0.333858	0.204623	FALSE	FALSE	FALSE	FALSE	SH3BGRL3
chr1.26378154.26378764	ENSG00000158062	-59791	0.693582	0.0547435	FALSE	FALSE	TRUE	TRUE	UBXN11
chr1.26378154.26378764	ENSG00000169442	60197	0.876836	0.0988413	FALSE	FALSE	TRUE	TRUE	CD52
chr1.26378154.26378764	ENSG00000176092	-18102	0.781791	0.192744	FALSE	FALSE	TRUE	TRUE	CRYBG2
chr1.26378154.26378764	ENSG00000176083	-3632	0.891043	0.0914331	FALSE	FALSE	FALSE	FALSE	ZNF683
chr1.26378154.26378764	ENSG00000117682	-53518	-0.790657	0.116415	FALSE	FALSE	TRUE	TRUE	DHDDS
chr1.26378154.26378764	ENSG00000198830	-93686	-0.104445	0.229677	FALSE	FALSE	TRUE	TRUE	HMGN2
chr1.26417129.26417302	ENSG00000158062	-98766	-0.870968	0.0244315	FALSE	FALSE	TRUE	TRUE	UBXN11
chr1.26417129.26417302	ENSG00000169442	99172	-0.821002	0.0986604	FALSE	FALSE	TRUE	TRUE	CD52
chr1.26417129.26417302	ENSG00000176092	-57077	-0.766319	0.153186	FALSE	FALSE	TRUE	TRUE	CRYBG2
chr1.26417129.26417302	ENSG00000176083	-42607	-0.742455	0.157928	FALSE	FALSE	FALSE	FALSE	ZNF683
chr1.26417129.26417302	ENSG00000117682	-14980	0.794903	0.0754537	FALSE	FALSE	TRUE	TRUE	DHDDS
chr1.26417129.26417302	ENSG00000198830	-55148	-0.093752	0.254466	FALSE	FALSE	TRUE	TRUE	HMGN2
chr1.26500249.26501429	ENSG00000117682	67967	-0.708037	0.0164464	FALSE	FALSE	TRUE	TRUE	DHDDS
chr1.26500249.26501429	ENSG00000198830	27799	0.202374	0.00991624	FALSE	FALSE	TRUE	TRUE	HMGN2
chr1.26500249.26501429	ENSG00000117676	-28332	-0.125273	0.242871	FALSE	FALSE	TRUE	TRUE	RPS6KA1
chr1.26541909.26542581	ENSG00000198830	69459	0.736041	0.167421	TRUE	TRUE	TRUE	TRUE	HMGN2
chr1.26541909.26542581	ENSG00000117676	12148	0.682825	0.316306	TRUE	TRUE	TRUE	TRUE	RPS6KA1
chr1.26545516.26545921	ENSG00000198830	73066	0.693572	0.120029	TRUE	TRUE	TRUE	TRUE	HMGN2
chr1.26545516.26545921	ENSG00000117676	15755	0.757609	0.215086	TRUE	TRUE	TRUE	TRUE	RPS6KA1
chr1.26580183.26580402	ENSG00000117676	50422	0.901398	0.0622765	TRUE	FALSE	TRUE	TRUE	RPS6KA1
chr1.26580803.26581433	ENSG00000117676	51042	0.646713	0.0851117	TRUE	TRUE	TRUE	TRUE	RPS6KA1
chr1.26582421.26582502	ENSG00000117676	52660	0.75391	0.0373514	FALSE	FALSE	TRUE	TRUE	RPS6KA1
chr1.26582781.26583061	ENSG00000117676	53020	0.769345	0.018826	TRUE	FALSE	TRUE	TRUE	RPS6KA1
chr1.26620109.26621621	ENSG00000117676	90348	-0.879132	0.0837439	FALSE	FALSE	TRUE	TRUE	RPS6KA1
chr1.26620109.26621621	ENSG00000117713	-71615	-0.535239	0.341717	FALSE	FALSE	FALSE	TRUE	ARID1A
chr1.26677529.26677721	ENSG00000117713	-15515	-0.754709	0.168057	FALSE	FALSE	FALSE	TRUE	ARID1A
chr1.26702749.26702944	ENSG00000117713	9513	0.574836	0.353112	TRUE	FALSE	FALSE	TRUE	ARID1A
chr1.26702749.26702944	ENSG00000060642	-84528	0.300521	0.0910547	TRUE	FALSE	FALSE	FALSE	PIGV
chr1.26739205.26739730	ENSG00000117713	45969	0.0664137	0.630539	TRUE	TRUE	FALSE	TRUE	ARID1A
chr1.26739205.26739730	ENSG00000060642	-47742	0.490227	0.264624	TRUE	TRUE	FALSE	FALSE	PIGV
chr1.26739205.26739730	ENSG00000204160	-86980	0.732493	0.119349	TRUE	TRUE	FALSE	FALSE	ZDHHC18
chr1.26744038.26744949	ENSG00000117713	50802	-0.111831	0.574153	TRUE	FALSE	FALSE	TRUE	ARID1A
chr1.26744038.26744949	ENSG00000060642	-42523	0.579973	0.269565	TRUE	FALSE	FALSE	FALSE	PIGV
chr1.26744038.26744949	ENSG00000204160	-81761	0.374381	0.159034	TRUE	FALSE	FALSE	FALSE	ZDHHC18
chr1.26790512.26790810	ENSG00000117713	97276	0.403959	0.536166	TRUE	FALSE	FALSE	TRUE	ARID1A
chr1.26790512.26790810	ENSG00000060642	3040	0.527056	0.00937056	TRUE	FALSE	FALSE	FALSE	PIGV
chr1.26790512.26790810	ENSG00000204160	-35900	0.835969	0.140759	TRUE	FALSE	FALSE	FALSE	ZDHHC18
chr1.26790512.26790810	ENSG00000142751	99487	0.809471	0.0940573	TRUE	FALSE	TRUE	TRUE	GPN2
chr1.26799981.26800146	ENSG00000060642	12509	0.608295	0.176483	TRUE	FALSE	FALSE	FALSE	PIGV
chr1.26799981.26800146	ENSG00000204160	-26564	0.64604	0.0829378	TRUE	FALSE	FALSE	FALSE	ZDHHC18
chr1.26799981.26800146	ENSG00000142751	90151	0.898577	0.0673934	TRUE	FALSE	TRUE	TRUE	GPN2
chr1.26820823.26820983	ENSG00000060642	33351	-0.0811506	0.305876	FALSE	FALSE	FALSE	FALSE	PIGV
chr1.26820823.26820983	ENSG00000204160	-5727	-0.483414	0.0014958	FALSE	FALSE	FALSE	FALSE	ZDHHC18
chr1.26820823.26820983	ENSG00000142751	69314	-0.105705	0.00509872	FALSE	FALSE	TRUE	TRUE	GPN2
chr1.26820823.26820983	ENSG00000198746	79483	0.443339	0.00133036	FALSE	FALSE	TRUE	TRUE	GPATCH3
chr1.26820823.26820983	ENSG00000090273	-79255	-0.26277	0.075069	FALSE	FALSE	TRUE	TRUE	NUDC
chr1.26833545.26833930	ENSG00000060642	46073	-0.22361	0.0631373	TRUE	FALSE	FALSE	FALSE	PIGV
chr1.26833545.26833930	ENSG00000204160	6835	-0.949522	0.0147543	TRUE	FALSE	FALSE	FALSE	ZDHHC18
chr1.26833545.26833930	ENSG00000142751	56367	-0.736045	0.0624857	TRUE	FALSE	TRUE	TRUE	GPN2
chr1.26833545.26833930	ENSG00000198746	66536	0.605964	0.338054	TRUE	FALSE	TRUE	TRUE	GPATCH3
chr1.26833545.26833930	ENSG00000090273	-66308	-0.847397	0.0507264	TRUE	FALSE	TRUE	TRUE	NUDC
chr1.26838992.26839169	ENSG00000060642	51520	0.444427	0.176265	TRUE	FALSE	FALSE	FALSE	PIGV
chr1.26838992.26839169	ENSG00000204160	12282	0.835294	0.107365	TRUE	FALSE	FALSE	FALSE	ZDHHC18
chr1.26838992.26839169	ENSG00000142751	51128	0.883941	0.0391356	TRUE	FALSE	TRUE	TRUE	GPN2
chr1.26838992.26839169	ENSG00000198746	61297	-0.475637	0.410049	TRUE	FALSE	TRUE	TRUE	GPATCH3
chr1.26838992.26839169	ENSG00000090273	-61069	0.911543	0.00234524	TRUE	FALSE	TRUE	TRUE	NUDC
chr1.26921268.26922134	ENSG00000204160	94558	-0.753444	0.105124	FALSE	FALSE	FALSE	FALSE	ZDHHC18
chr1.26921268.26922134	ENSG00000142751	-30971	-0.558112	0.00180933	FALSE	FALSE	TRUE	TRUE	GPN2
chr1.26921268.26922134	ENSG00000198746	-20802	0.443297	0.318875	FALSE	FALSE	TRUE	TRUE	GPATCH3
chr1.26921268.26922134	ENSG00000090273	21030	-0.706819	0.0902996	FALSE	FALSE	TRUE	TRUE	NUDC
chr1.26921268.26922134	ENSG00000175707	38272	0.788552	0.109718	FALSE	FALSE	TRUE	TRUE	KDF1
chr1.26922297.26922374	ENSG00000204160	95587	0.382728	0.233534	FALSE	FALSE	FALSE	FALSE	ZDHHC18
chr1.26922297.26922374	ENSG00000142751	-32000	0.531158	0.404151	FALSE	FALSE	TRUE	TRUE	GPN2
chr1.26922297.26922374	ENSG00000198746	-21831	-0.523598	0.234625	FALSE	FALSE	TRUE	TRUE	GPATCH3
chr1.26922297.26922374	ENSG00000090273	22059	0.590058	0.20853	FALSE	FALSE	TRUE	TRUE	NUDC
chr1.26922297.26922374	ENSG00000175707	38032	-0.469574	0.0205927	FALSE	FALSE	TRUE	TRUE	KDF1
chr1.26997736.26997907	ENSG00000198746	-97270	-0.551745	0.17078	FALSE	FALSE	TRUE	TRUE	GPATCH3
chr1.26997736.26997907	ENSG00000090273	97498	0.544521	0.0397794	FALSE	FALSE	TRUE	TRUE	NUDC
chr1.26997736.26997907	ENSG00000175707	-37330	-0.67929	0.0536255	FALSE	FALSE	TRUE	TRUE	KDF1
chr1.27044630.27045018	ENSG00000175707	-84224	-0.725175	0.177729	FALSE	FALSE	TRUE	TRUE	KDF1
chr1.27046019.27046106	ENSG00000175707	-85613	-0.0778297	0.657683	FALSE	FALSE	TRUE	TRUE	KDF1
chr1.27112112.27112368	ENSG00000090020	54613	0.5553	0.429658	FALSE	FALSE	TRUE	TRUE	SLC9A1
chr1.27112112.27112368	ENSG00000225159	-94562	-0.557383	0.128031	FALSE	FALSE	TRUE	TRUE
chr1.27137291.27137474	ENSG00000090020	29507	0.299431	0.337207	TRUE	TRUE	TRUE	TRUE	SLC9A1
chr1.27137291.27137474	ENSG00000225159	-69456	-0.70375	0.0725711	TRUE	TRUE	TRUE	TRUE
chr1.27137291.27137474	ENSG00000142784	-97042	0.391205	0.0499348	TRUE	TRUE	TRUE	TRUE	WDTC1
chr1.27155012.27155591	ENSG00000090020	11390	0.278623	0.0781888	FALSE	FALSE	TRUE	TRUE	SLC9A1
chr1.27155012.27155591	ENSG00000225159	-51339	-0.71377	0.244573	FALSE	FALSE	TRUE	TRUE
chr1.27155012.27155591	ENSG00000142784	-78925	0.775583	0.154441	FALSE	FALSE	TRUE	TRUE	WDTC1
chr1.27300892.27301061	ENSG00000225159	93962	0.243016	0.650851	FALSE	FALSE	TRUE	TRUE
chr1.27300892.27301061	ENSG00000142784	66376	-0.387365	0.508324	FALSE	FALSE	TRUE	TRUE	WDTC1
chr1.27300892.27301061	ENSG00000186501	-21084	-0.235436	0.570852	FALSE	FALSE	TRUE	TRUE	TMEM222
chr1.27300892.27301061	ENSG00000241547	-24268	-0.133406	0.376229	FALSE	FALSE	FALSE	FALSE
chr1.27300892.27301061	ENSG00000142765	-40959	-0.277919	0.551592	FALSE	FALSE	TRUE	TRUE	SYTL1
chr1.27300892.27301061	ENSG00000142733	65831	0.120147	0.711949	FALSE	FALSE	TRUE	TRUE	MAP3K6
chr1.27300892.27301061	ENSG00000181773	-91583	0.54034	0.113616	FALSE	FALSE	TRUE	TRUE	GPR3
chr1.27357360.27357771	ENSG00000186501	35215	-0.59938	0.150349	TRUE	TRUE	TRUE	TRUE	TMEM222
chr1.27357360.27357771	ENSG00000241547	32031	-0.477825	0.193533	TRUE	TRUE	FALSE	FALSE
chr1.27357360.27357771	ENSG00000142765	15340	0.813469	0.021553	TRUE	TRUE	TRUE	TRUE	SYTL1
chr1.27357360.27357771	ENSG00000142733	9121	0.767257	0.00524445	TRUE	TRUE	TRUE	TRUE	MAP3K6
chr1.27357360.27357771	ENSG00000181773	-34873	-0.604333	0.275348	TRUE	TRUE	TRUE	TRUE	GPR3
chr1.27418459.27418643	ENSG00000186501	96314	-0.0320277	0.167307	TRUE	FALSE	TRUE	TRUE	TMEM222
chr1.27418459.27418643	ENSG00000241547	93130	0.017	0.168538	TRUE	FALSE	FALSE	FALSE
chr1.27418459.27418643	ENSG00000142765	76439	-0.919567	0.0288192	TRUE	FALSE	TRUE	TRUE	SYTL1
chr1.27418459.27418643	ENSG00000142733	-51567	-0.160147	0.0587316	TRUE	FALSE	TRUE	TRUE	MAP3K6
chr1.27418459.27418643	ENSG00000181773	25815	0.719665	0.0645051	TRUE	FALSE	TRUE	TRUE	GPR3
chr1.27418459.27418643	ENSG00000158195	71515	-0.665574	0.056538	TRUE	FALSE	TRUE	TRUE	WASF2
chr1.27422091.27422316	ENSG00000186501	99946	-0.409939	0.199374	TRUE	TRUE	TRUE	TRUE	TMEM222
chr1.27422091.27422316	ENSG00000241547	96762	-0.276097	0.264105	TRUE	TRUE	FALSE	FALSE
chr1.27422091.27422316	ENSG00000142765	80071	0.920382	0.00407574	TRUE	TRUE	TRUE	TRUE	SYTL1
chr1.27422091.27422316	ENSG00000142733	-55199	0.598682	0.0095419	TRUE	TRUE	TRUE	TRUE	MAP3K6
chr1.27422091.27422316	ENSG00000181773	29447	-0.554057	0.0298408	TRUE	TRUE	TRUE	TRUE	GPR3
chr1.27422091.27422316	ENSG00000158195	67842	0.84966	0.00026888	TRUE	TRUE	TRUE	TRUE	WASF2
chr1.27428372.27428538	ENSG00000142765	86352	-0.337532	0.0418626	TRUE	TRUE	TRUE	TRUE	SYTL1
chr1.27428372.27428538	ENSG00000142733	-61480	-0.929366	0.0616086	TRUE	TRUE	TRUE	TRUE	MAP3K6
chr1.27428372.27428538	ENSG00000181773	35728	0.270465	0.520501	TRUE	TRUE	TRUE	TRUE	GPR3
chr1.27428372.27428538	ENSG00000158195	61620	-0.822528	0.0712425	TRUE	TRUE	TRUE	TRUE	WASF2
chr1.27428783.27429032	ENSG00000142765	86763	-0.398288	0.210577	TRUE	TRUE	TRUE	TRUE	SYTL1
chr1.27428783.27429032	ENSG00000142733	-61891	-0.778376	0.0425994	TRUE	TRUE	TRUE	TRUE	MAP3K6
chr1.27428783.27429032	ENSG00000181773	36139	0.353419	0.416408	TRUE	TRUE	TRUE	TRUE	GPR3
chr1.27428783.27429032	ENSG00000158195	61126	-0.788436	0.18155	TRUE	TRUE	TRUE	TRUE	WASF2
chr1.27431034.27431215	ENSG00000142765	89014	0.959773	0.00595982	TRUE	TRUE	TRUE	TRUE	SYTL1
chr1.27431034.27431215	ENSG00000142733	-64142	0.219136	0.182539	TRUE	TRUE	TRUE	TRUE	MAP3K6
chr1.27431034.27431215	ENSG00000181773	38390	-0.653798	0.104014	TRUE	TRUE	TRUE	TRUE	GPR3
chr1.27431034.27431215	ENSG00000158195	58943	0.605463	0.0666388	TRUE	TRUE	TRUE	TRUE	WASF2
chr1.27436616.27436746	ENSG00000142765	94596	0.903459	0.0446882	TRUE	TRUE	TRUE	TRUE	SYTL1
chr1.27436616.27436746	ENSG00000142733	-69724	0.333778	0.272238	TRUE	TRUE	TRUE	TRUE	MAP3K6
chr1.27436616.27436746	ENSG00000181773	43972	-0.483074	0.0713563	TRUE	TRUE	TRUE	TRUE	GPR3
chr1.27436616.27436746	ENSG00000158195	53412	0.726193	0.112235	TRUE	TRUE	TRUE	TRUE	WASF2
chr1.27444095.27444218	ENSG00000142733	-77203	-0.353813	0.0727948	FALSE	FALSE	TRUE	TRUE	MAP3K6
chr1.27444095.27444218	ENSG00000181773	51451	0.810648	0.0261999	FALSE	FALSE	TRUE	TRUE	GPR3
chr1.27444095.27444218	ENSG00000158195	45940	-0.696689	0.113326	FALSE	FALSE	TRUE	TRUE	WASF2
chr1.27445259.27445442	ENSG00000142733	-78367	-0.130494	0.00649815	TRUE	FALSE	TRUE	TRUE	MAP3K6
chr1.27445259.27445442	ENSG00000181773	52615	0.684307	0.00946299	TRUE	FALSE	TRUE	TRUE	GPR3
chr1.27445259.27445442	ENSG00000158195	44716	-0.627325	0.0872437	TRUE	FALSE	TRUE	TRUE	WASF2
chr1.27445643.27445938	ENSG00000142733	-78751	-0.266002	0.124098	TRUE	FALSE	TRUE	TRUE	MAP3K6
chr1.27445643.27445938	ENSG00000181773	52999	0.689579	0.00171885	TRUE	FALSE	TRUE	TRUE	GPR3
chr1.27445643.27445938	ENSG00000158195	44220	-0.682324	0.0382353	TRUE	FALSE	TRUE	TRUE	WASF2
chr1.27482029.27482250	ENSG00000181773	89385	0.65857	0.189027	TRUE	FALSE	TRUE	TRUE	GPR3
chr1.27482029.27482250	ENSG00000158195	7908	-0.573719	0.0587363	TRUE	FALSE	TRUE	TRUE	WASF2
chr1.27521387.27521682	ENSG00000158195	-31229	0.318007	0.0135859	TRUE	FALSE	TRUE	TRUE	WASF2
chr1.27521387.27521682	ENSG00000126705	82749	0.407133	0.22234	TRUE	FALSE	TRUE	TRUE	AHDC1
chr1.27521855.27522082	ENSG00000158195	-31697	0.322503	0.104532	FALSE	FALSE	TRUE	TRUE	WASF2
chr1.27521855.27522082	ENSG00000126705	82349	0.24198	0.112253	FALSE	FALSE	TRUE	TRUE	AHDC1
chr1.27568385.27568966	ENSG00000158195	-78227	0.765775	0.0246442	TRUE	FALSE	TRUE	TRUE	WASF2
chr1.27568385.27568966	ENSG00000126705	35465	0.808062	0.121729	TRUE	FALSE	TRUE	TRUE	AHDC1
chr1.27568385.27568966	ENSG00000000938	66311	0.482257	0.02226	TRUE	FALSE	FALSE	FALSE	FGR
chr1.27568385.27568966	ENSG00000235912	-80453	-0.477193	0.056635	TRUE	FALSE	FALSE	FALSE
chr1.27569129.27569232	ENSG00000158195	-78971	-0.0818485	0.653198	FALSE	FALSE	TRUE	TRUE	WASF2
chr1.27569129.27569232	ENSG00000126705	35199	-0.0689011	0.492612	FALSE	FALSE	TRUE	TRUE	AHDC1
chr1.27569129.27569232	ENSG00000000938	66045	0.301049	0.253267	FALSE	FALSE	FALSE	FALSE	FGR
chr1.27569129.27569232	ENSG00000235912	-80187	0.261772	0.510454	FALSE	FALSE	FALSE	FALSE
chr1.27618372.27618726	ENSG00000126705	-13941	0.816738	0.0695089	TRUE	FALSE	TRUE	TRUE	AHDC1
chr1.27618372.27618726	ENSG00000000938	16551	0.878174	0.035682	TRUE	FALSE	FALSE	FALSE	FGR
chr1.27618372.27618726	ENSG00000235912	-30693	-0.756287	0.0958506	TRUE	FALSE	FALSE	FALSE
chr1.27618372.27618726	ENSG00000126709	53492	-0.590475	0.121153	TRUE	FALSE	FALSE	FALSE	IFI6
chr1.27644009.27644155	ENSG00000126705	-39578	0.804685	0.0897508	FALSE	FALSE	TRUE	TRUE	AHDC1
chr1.27644009.27644155	ENSG00000000938	-8732	0.346803	0.200801	FALSE	FALSE	FALSE	FALSE	FGR
chr1.27644009.27644155	ENSG00000235912	-5264	-0.589415	0.273637	FALSE	FALSE	FALSE	FALSE
chr1.27644009.27644155	ENSG00000126709	28063	-0.0767574	0.337943	FALSE	FALSE	FALSE	FALSE	IFI6
chr1.27644009.27644155	ENSG00000009780	-81824	0.701344	0.129709	FALSE	FALSE	TRUE	TRUE	FAM76A
chr1.27858170.27858316	ENSG00000117758	84987	-0.780098	0.0765809	FALSE	FALSE	TRUE	TRUE	STX12
chr1.27858170.27858316	ENSG00000117751	27392	-0.868862	0.119165	FALSE	FALSE	FALSE	FALSE	PPP1R8
chr1.27858170.27858316	ENSG00000130775	-14227	0.645477	0.0272921	FALSE	FALSE	TRUE	FALSE	THEMIS2
chr1.27858170.27858316	ENSG00000117748	56430	-0.762497	0.178337	FALSE	FALSE	TRUE	TRUE	RPA2
chr1.27864402.27864591	ENSG00000117758	91219	0.472859	0.205477	TRUE	FALSE	TRUE	TRUE	STX12
chr1.27864402.27864591	ENSG00000117751	33624	0.548007	0.148054	TRUE	FALSE	FALSE	FALSE	PPP1R8
chr1.27864402.27864591	ENSG00000130775	-7952	-0.456948	0.209524	TRUE	FALSE	TRUE	FALSE	THEMIS2
chr1.27864402.27864591	ENSG00000117748	50155	0.341208	0.195466	TRUE	FALSE	TRUE	TRUE	RPA2
chr1.27864402.27864591	ENSG00000158156	-94871	-0.600417	0.296482	TRUE	FALSE	TRUE	TRUE	XKR8
chr1.27869081.27869502	ENSG00000117758	95898	-0.740367	0.0823396	TRUE	FALSE	TRUE	TRUE	STX12
chr1.27869081.27869502	ENSG00000117751	38303	-0.885817	0.0208353	TRUE	FALSE	FALSE	FALSE	PPP1R8
chr1.27869081.27869502	ENSG00000130775	-3041	0.971879	0.0167603	TRUE	FALSE	TRUE	FALSE	THEMIS2
chr1.27869081.27869502	ENSG00000117748	45244	-0.818999	0.0693895	TRUE	FALSE	TRUE	TRUE	RPA2
chr1.27869081.27869502	ENSG00000158156	-89960	0.486753	0.276298	TRUE	FALSE	TRUE	TRUE	XKR8
chr1.27887209.27887556	ENSG00000117751	56431	-0.744318	0.0836963	FALSE	FALSE	FALSE	FALSE	PPP1R8
chr1.27887209.27887556	ENSG00000130775	14666	0.926229	0.00742592	FALSE	FALSE	TRUE	FALSE	THEMIS2
chr1.27887209.27887556	ENSG00000117748	27190	-0.625989	0.0505266	FALSE	FALSE	TRUE	TRUE	RPA2
chr1.27887209.27887556	ENSG00000158156	-71906	0.715251	0.180599	FALSE	FALSE	TRUE	TRUE	XKR8
chr1.27888249.27888399	ENSG00000117751	57471	-0.799506	0.120213	FALSE	FALSE	FALSE	FALSE	PPP1R8
chr1.27888249.27888399	ENSG00000130775	15706	0.950019	0.0145543	FALSE	FALSE	TRUE	FALSE	THEMIS2
chr1.27888249.27888399	ENSG00000117748	26347	-0.712649	0.0185549	FALSE	FALSE	TRUE	TRUE	RPA2
chr1.27888249.27888399	ENSG00000158156	-71063	0.581015	0.208031	FALSE	FALSE	TRUE	TRUE	XKR8
chr1.27940504.27940602	ENSG00000130775	67961	0.946275	0.0360705	TRUE	TRUE	TRUE	FALSE	THEMIS2
chr1.27940504.27940602	ENSG00000117748	-25758	-0.767775	0.100888	TRUE	TRUE	TRUE	TRUE	RPA2
chr1.27940504.27940602	ENSG00000158156	-18860	0.399978	0.009047	TRUE	TRUE	TRUE	TRUE	XKR8
chr1.28056273.28056544	ENSG00000158156	96811	-0.603272	0.343787	TRUE	FALSE	TRUE	TRUE	XKR8
chr1.28056273.28056544	ENSG00000158161	32152	0.67477	0.134756	TRUE	FALSE	TRUE	TRUE	EYA3
chr1.28056273.28056544	ENSG00000228589	39878	0.838041	0.00417668	TRUE	FALSE	TRUE	TRUE
chr1.28169293.28169718	ENSG00000158161	-80597	0.840843	0.00137549	TRUE	TRUE	TRUE	TRUE	EYA3
chr1.28169293.28169718	ENSG00000228589	-72871	0.796483	0.0180684	TRUE	TRUE	TRUE	TRUE
chr1.28169293.28169718	ENSG00000169403	24218	0.431139	0.18542	TRUE	TRUE	FALSE	FALSE	PTAFR
chr1.28169293.28169718	ENSG00000126698	63307	0.807151	0.0533855	TRUE	TRUE	TRUE	TRUE	DNAJC8
chr1.28169293.28169718	ENSG00000130770	-66391	-0.298975	0.149605	TRUE	TRUE	TRUE	FALSE	ATP5IF1
chr1.28169293.28169718	ENSG00000270605	71735	-0.956012	0.0301136	TRUE	TRUE	TRUE	FALSE
chr1.28169293.28169718	ENSG00000130766	-89809	0.0693257	0.251088	TRUE	TRUE	TRUE	TRUE	SESN2
chr1.28199445.28200277	ENSG00000169403	-5509	-0.105843	0.115534	TRUE	TRUE	FALSE	FALSE	PTAFR
chr1.28199445.28200277	ENSG00000126698	32748	0.406624	0.0156567	TRUE	TRUE	TRUE	TRUE	DNAJC8
chr1.28199445.28200277	ENSG00000130770	-35832	0.209167	0.267656	TRUE	TRUE	TRUE	FALSE	ATP5IF1
chr1.28199445.28200277	ENSG00000270605	41176	-0.736159	0.121399	TRUE	TRUE	TRUE	FALSE
chr1.28199445.28200277	ENSG00000130766	-59250	-0.34089	0.146563	TRUE	TRUE	TRUE	TRUE	SESN2
chr1.28512808.28516429	ENSG00000180198	6865	0.90758	0.0664764	TRUE	FALSE	TRUE	TRUE	RCC1
chr1.28512808.28516429	ENSG00000242125	6828	0.757243	0.0690555	TRUE	FALSE	TRUE	TRUE	SNHG3
chr1.28512808.28516429	ENSG00000200087	4249	0.83565	0.0736571	TRUE	FALSE	TRUE	TRUE	SNORA73B
chr1.28512808.28516429	ENSG00000279443	-28031	0.754203	0.09031	TRUE	FALSE	TRUE	TRUE
chr1.28512808.28516429	ENSG00000180098	-36656	0.61346	0.104726	TRUE	FALSE	TRUE	TRUE	TRNAU1AP
chr1.28512808.28516429	ENSG00000197989	66554	-0.176933	0.556195	TRUE	FALSE	TRUE	TRUE	SNHG12
chr1.28512808.28516429	ENSG00000221539	62393	0.538828	0.0712404	TRUE	FALSE	TRUE	TRUE	SNORD99
chr1.28517883.28518715	ENSG00000180198	11940	0.800951	0.0581748	FALSE	FALSE	TRUE	TRUE	RCC1
chr1.28517883.28518715	ENSG00000242125	11903	0.765678	0.148767	FALSE	FALSE	TRUE	TRUE	SNHG3
chr1.28517883.28518715	ENSG00000200087	9324	0.666849	0.0845132	FALSE	FALSE	TRUE	TRUE	SNORA73B
chr1.28517883.28518715	ENSG00000279443	-25745	0.609499	0.123956	FALSE	FALSE	TRUE	TRUE
chr1.28517883.28518715	ENSG00000180098	-34370	0.123381	0.285016	FALSE	FALSE	TRUE	TRUE	TRNAU1AP
chr1.28517883.28518715	ENSG00000197989	64268	-0.321079	0.361907	FALSE	FALSE	TRUE	TRUE	SNHG12
chr1.28517883.28518715	ENSG00000221539	60107	0.555333	0.35914	FALSE	FALSE	TRUE	TRUE	SNORD99
chr1.28518879.28519343	ENSG00000180198	12936	0.987729	0.00777953	TRUE	TRUE	TRUE	TRUE	RCC1
chr1.28518879.28519343	ENSG00000242125	12899	0.787102	0.117891	TRUE	TRUE	TRUE	TRUE	SNHG3
chr1.28518879.28519343	ENSG00000200087	10320	0.843211	0.0369925	TRUE	TRUE	TRUE	TRUE	SNORA73B
chr1.28518879.28519343	ENSG00000279443	-25117	0.89467	0.0436582	TRUE	TRUE	TRUE	TRUE
chr1.28518879.28519343	ENSG00000180098	-33742	0.496238	0.365103	TRUE	TRUE	TRUE	TRUE	TRNAU1AP
chr1.28518879.28519343	ENSG00000197989	63640	-0.302009	0.604808	TRUE	TRUE	TRUE	TRUE	SNHG12
chr1.28518879.28519343	ENSG00000221539	59479	0.621461	0.138704	TRUE	TRUE	TRUE	TRUE	SNORD99
chr1.28785262.28785374	ENSG00000198492	48641	0.418477	0.0299524	FALSE	FALSE	FALSE	FALSE	YTHDF2
chr1.28914161.28915272	ENSG00000159023	27070	0.854652	0.112091	TRUE	TRUE	TRUE	TRUE	EPB41
chr1.28915473.28915700	ENSG00000159023	28382	0.833384	0.0107684	TRUE	TRUE	TRUE	TRUE	EPB41
chr1.28916537.28916630	ENSG00000159023	29446	0.440896	0.422957	TRUE	TRUE	TRUE	TRUE	EPB41
chr1.28917835.28918120	ENSG00000159023	30744	-0.957003	0.0143104	TRUE	TRUE	TRUE	TRUE	EPB41
chr1.28926822.28927216	ENSG00000159023	39731	0.980154	0.00520309	TRUE	TRUE	TRUE	TRUE	EPB41
chr1.28928005.28928567	ENSG00000159023	40914	0.94162	0.0378809	TRUE	TRUE	TRUE	TRUE	EPB41
chr1.28933328.28933478	ENSG00000159023	46237	-0.43999	0.111453	TRUE	TRUE	TRUE	TRUE	EPB41
chr1.28956042.28956140	ENSG00000159023	68951	-0.985361	0.00439484	TRUE	FALSE	TRUE	TRUE	EPB41
chr1.28962372.28962872	ENSG00000159023	75281	-0.820131	0.130538	TRUE	FALSE	TRUE	TRUE	EPB41
chr1.28972528.28972702	ENSG00000159023	85437	-0.953096	0.00626969	TRUE	TRUE	TRUE	TRUE	EPB41
chr1.30743627.30744457	ENSG00000162510	-20040	0.315747	0.126983	TRUE	TRUE	TRUE	TRUE	MATN1
chr1.30743627.30744457	ENSG00000186056	25123	0.896281	0.0168179	TRUE	TRUE	TRUE	TRUE	MATN1-AS1
chr1.30743627.30744457	ENSG00000162511	13363	0.993996	0.00101864	TRUE	TRUE	TRUE	FALSE	LAPTM5
chr1.30748959.30749354	ENSG00000162510	-25372	-0.0325825	0.721502	TRUE	TRUE	TRUE	TRUE	MATN1
chr1.30748959.30749354	ENSG00000186056	30455	-0.522069	0.375439	TRUE	TRUE	TRUE	TRUE	MATN1-AS1
chr1.30748959.30749354	ENSG00000162511	8466	-0.610428	0.144024	TRUE	TRUE	TRUE	FALSE	LAPTM5
chr1.30749811.30750152	ENSG00000162510	-26224	0.0179715	0.262704	TRUE	FALSE	TRUE	TRUE	MATN1
chr1.30749811.30750152	ENSG00000186056	31307	0.639679	0.0383671	TRUE	FALSE	TRUE	TRUE	MATN1-AS1
chr1.30749811.30750152	ENSG00000162511	7668	0.718523	0.0973975	TRUE	FALSE	TRUE	FALSE	LAPTM5
chr1.30753808.30754079	ENSG00000162510	-30221	0.0868196	0.23162	TRUE	TRUE	TRUE	TRUE	MATN1
chr1.30753808.30754079	ENSG00000186056	35304	0.759357	0.0690902	TRUE	TRUE	TRUE	TRUE	MATN1-AS1
chr1.30753808.30754079	ENSG00000162511	3741	0.860364	0.0290627	TRUE	TRUE	TRUE	FALSE	LAPTM5
chr1.30765976.30766185	ENSG00000162510	-42389	0.265887	0.675688	TRUE	TRUE	TRUE	TRUE	MATN1
chr1.30765976.30766185	ENSG00000186056	47472	0.0343804	0.257276	TRUE	TRUE	TRUE	TRUE	MATN1-AS1
chr1.30765976.30766185	ENSG00000162511	-8156	0.00775245	0.0831291	TRUE	TRUE	TRUE	FALSE	LAPTM5
chr1.30779676.30779879	ENSG00000162510	-56089	0.470065	0.138676	FALSE	FALSE	TRUE	TRUE	MATN1
chr1.30779676.30779879	ENSG00000186056	61172	0.0142488	0.460208	FALSE	FALSE	TRUE	TRUE	MATN1-AS1
chr1.30779676.30779879	ENSG00000162511	-21856	-0.301649	0.458342	FALSE	FALSE	TRUE	FALSE	LAPTM5
chr1.30782420.30782591	ENSG00000162510	-58833	-0.398243	0.40106	FALSE	FALSE	TRUE	TRUE	MATN1
chr1.30782420.30782591	ENSG00000186056	63916	-0.261257	0.0672651	FALSE	FALSE	TRUE	TRUE	MATN1-AS1
chr1.30782420.30782591	ENSG00000162511	-24600	-0.287365	0.172822	FALSE	FALSE	TRUE	FALSE	LAPTM5
chr1.30782967.30783117	ENSG00000162510	-59380	-0.349405	0.0712688	FALSE	FALSE	TRUE	TRUE	MATN1
chr1.30782967.30783117	ENSG00000186056	64463	-0.237209	0.368137	FALSE	FALSE	TRUE	TRUE	MATN1-AS1
chr1.30782967.30783117	ENSG00000162511	-25147	-0.287932	0.483984	FALSE	FALSE	TRUE	FALSE	LAPTM5
chr1.31010088.31010502	ENSG00000134644	55489	-0.00941552	0.264337	TRUE	FALSE	TRUE	FALSE	PUM1
chr1.31054420.31054670	ENSG00000134644	11321	0.0199697	0.0851681	TRUE	TRUE	TRUE	FALSE	PUM1
chr1.31154936.31155670	ENSG00000134644	-88945	0.014454	0.248152	TRUE	FALSE	TRUE	FALSE	PUM1
chr1.31549054.31549159	ENSG00000162517	95737	0.353112	0.232162	FALSE	FALSE	TRUE	TRUE	PEF1
chr1.31736856.31737044	ENSG00000162517	-91960	0.642334	0.107255	TRUE	TRUE	TRUE	TRUE	PEF1
chr1.31736856.31737044	ENSG00000121753	27849	-0.271359	0.292692	TRUE	TRUE	FALSE	FALSE	ADGRB2
chr1.31771912.31772063	ENSG00000121753	-7019	0.715715	0.0217729	FALSE	FALSE	FALSE	FALSE	ADGRB2
chr1.31772452.31772696	ENSG00000121753	-7559	-0.580486	0.118415	TRUE	TRUE	FALSE	FALSE	ADGRB2
chr1.31826954.31827687	ENSG00000121753	-62061	0.786702	0.154961	TRUE	TRUE	FALSE	FALSE	ADGRB2
chr1.31848500.31848902	ENSG00000121753	-83607	0.234868	0.714057	TRUE	TRUE	FALSE	FALSE	ADGRB2
chr1.31848500.31848902	ENSG00000184007	95954	-0.337294	0.0627725	TRUE	TRUE	TRUE	TRUE	PTP4A2
chr1.31889192.31889705	ENSG00000184007	55151	-0.390577	0.203165	TRUE	TRUE	TRUE	TRUE	PTP4A2
chr1.31891334.31891665	ENSG00000184007	53191	0.486291	0.0951406	TRUE	TRUE	TRUE	TRUE	PTP4A2
chr1.31912961.31913217	ENSG00000184007	31639	0.456081	0.201404	TRUE	FALSE	TRUE	TRUE	PTP4A2
chr1.31928607.31929070	ENSG00000184007	15786	0.131846	0.170339	TRUE	FALSE	TRUE	TRUE	PTP4A2
chr1.31928607.31929070	ENSG00000121774	-84759	0.762287	0.109669	TRUE	FALSE	TRUE	TRUE	KHDRBS1
chr1.31936717.31936911	ENSG00000184007	7945	-0.35326	0.549781	FALSE	FALSE	TRUE	TRUE	PTP4A2
chr1.31936717.31936911	ENSG00000121774	-76918	0.535455	0.0560886	FALSE	FALSE	TRUE	TRUE	KHDRBS1
chr1.31937436.31938915	ENSG00000184007	5941	-0.760634	0.0987556	FALSE	FALSE	TRUE	TRUE	PTP4A2
chr1.31937436.31938915	ENSG00000121774	-74914	-0.0583807	0.414013	FALSE	FALSE	TRUE	TRUE	KHDRBS1
chr1.31939826.31940348	ENSG00000184007	4508	-0.265841	0.0781698	FALSE	FALSE	TRUE	TRUE	PTP4A2
chr1.31939826.31940348	ENSG00000121774	-73481	-0.181164	0.65086	FALSE	FALSE	TRUE	TRUE	KHDRBS1
chr1.31956046.31956344	ENSG00000184007	-11190	-0.0541523	0.189976	TRUE	FALSE	TRUE	TRUE	PTP4A2
chr1.31956046.31956344	ENSG00000121774	-57485	0.776341	0.0503675	TRUE	FALSE	TRUE	TRUE	KHDRBS1
chr1.31957702.31958048	ENSG00000184007	-12846	0.0343209	0.172813	TRUE	FALSE	TRUE	TRUE	PTP4A2
chr1.31957702.31958048	ENSG00000121774	-55781	0.708926	0.130561	TRUE	FALSE	TRUE	TRUE	KHDRBS1
chr1.31964185.31964359	ENSG00000184007	-19329	0.464132	0.2156	FALSE	FALSE	TRUE	TRUE	PTP4A2
chr1.31964185.31964359	ENSG00000121774	-49470	0.718397	0.0533934	FALSE	FALSE	TRUE	TRUE	KHDRBS1
chr1.31982177.31982328	ENSG00000184007	-37321	0.0963259	0.411993	TRUE	TRUE	TRUE	TRUE	PTP4A2
chr1.31982177.31982328	ENSG00000121774	-31501	-0.572667	0.163869	TRUE	TRUE	TRUE	TRUE	KHDRBS1
chr1.31982177.31982328	ENSG00000121775	-89703	-0.708276	0.0382134	TRUE	TRUE	TRUE	TRUE	TMEM39B
chr1.32254537.32254620	ENSG00000084652	74851	0.00789075	0.721156	FALSE	FALSE	TRUE	TRUE	TXLNA
chr1.32254537.32254620	ENSG00000160050	54151	-0.07612	0.367602	FALSE	FALSE	TRUE	TRUE	CCDC28B
chr1.32254537.32254620	ENSG00000160051	48876	-0.0669096	0.639781	FALSE	FALSE	TRUE	TRUE	IQCC
chr1.32254537.32254620	ENSG00000160055	-32178	0.290986	0.0308777	FALSE	FALSE	TRUE	TRUE	TMEM234
chr1.32254537.32254620	ENSG00000084623	32609	0.1103	0.634624	FALSE	FALSE	TRUE	TRUE	EIF3I
chr1.32254537.32254620	ENSG00000220785	-12917	-0.299547	0.337042	FALSE	FALSE	FALSE	FALSE
chr1.32254537.32254620	ENSG00000182866	3298	0.0940976	0.711502	FALSE	FALSE	TRUE	TRUE	LCK
chr1.32254537.32254620	ENSG00000116478	-37466	0.376304	0.236771	FALSE	FALSE	TRUE	TRUE	HDAC1
chr1.32254537.32254620	ENSG00000175130	81759	-0.827704	0.113289	FALSE	FALSE	FALSE	FALSE	MARCKSL1
chr1.32254537.32254620	ENSG00000162526	-96901	0.0208265	0.39089	FALSE	FALSE	TRUE	TRUE	TSSK3
chr1.32263817.32264060	ENSG00000084652	84131	-0.921048	0.0447455	TRUE	TRUE	TRUE	TRUE	TXLNA
chr1.32263817.32264060	ENSG00000160050	63431	-0.700146	0.0432665	TRUE	TRUE	TRUE	TRUE	CCDC28B
chr1.32263817.32264060	ENSG00000160051	58156	0.584476	0.118035	TRUE	TRUE	TRUE	TRUE	IQCC
chr1.32263817.32264060	ENSG00000160055	-41458	0.334054	0.517297	TRUE	TRUE	TRUE	TRUE	TMEM234
chr1.32263817.32264060	ENSG00000084623	41889	-0.947922	0.03156	TRUE	TRUE	TRUE	TRUE	EIF3I
chr1.32263817.32264060	ENSG00000220785	-22197	0.216232	0.0694475	TRUE	TRUE	FALSE	FALSE
chr1.32263817.32264060	ENSG00000182866	12578	0.747267	0.0920382	TRUE	TRUE	TRUE	TRUE	LCK
chr1.32263817.32264060	ENSG00000116478	-28026	-0.0669564	0.161489	TRUE	TRUE	TRUE	TRUE	HDAC1
chr1.32263817.32264060	ENSG00000175130	72319	0.0228369	0.562763	TRUE	TRUE	FALSE	FALSE	MARCKSL1
chr1.32263817.32264060	ENSG00000162526	-87461	0.839499	0.0260262	TRUE	TRUE	TRUE	TRUE	TSSK3
chr1.32272639.32274180	ENSG00000084652	92953	-0.00760856	0.067691	TRUE	FALSE	TRUE	TRUE	TXLNA
chr1.32272639.32274180	ENSG00000160050	72253	-0.105738	0.263252	TRUE	FALSE	TRUE	TRUE	CCDC28B
chr1.32272639.32274180	ENSG00000160051	66978	-0.423229	0.0035099	TRUE	FALSE	TRUE	TRUE	IQCC
chr1.32272639.32274180	ENSG00000160055	-50280	0.528703	0.0857102	TRUE	FALSE	TRUE	TRUE	TMEM234
chr1.32272639.32274180	ENSG00000084623	50711	-0.268216	0.0675317	TRUE	FALSE	TRUE	TRUE	EIF3I
chr1.32272639.32274180	ENSG00000220785	-31019	0.700709	0.0645107	TRUE	FALSE	FALSE	FALSE
chr1.32272639.32274180	ENSG00000182866	21400	-0.528696	0.0891332	TRUE	FALSE	TRUE	TRUE	LCK
chr1.32272639.32274180	ENSG00000116478	-17906	-0.889692	0.0520414	TRUE	FALSE	TRUE	TRUE	HDAC1
chr1.32272639.32274180	ENSG00000175130	62199	0.669875	0.132744	TRUE	FALSE	FALSE	FALSE	MARCKSL1
chr1.32272639.32274180	ENSG00000162526	-77341	0.111068	0.110301	TRUE	FALSE	TRUE	TRUE	TSSK3
chr1.32272639.32274180	ENSG00000225828	90098	0.446207	0.0285638	TRUE	FALSE	TRUE	TRUE	FAM229A
chr1.32320104.32320243	ENSG00000160055	-97745	0.659028	0.203665	FALSE	FALSE	TRUE	TRUE	TMEM234
chr1.32320104.32320243	ENSG00000084623	98176	-0.206588	0.466249	FALSE	FALSE	TRUE	TRUE	EIF3I
chr1.32320104.32320243	ENSG00000220785	-78484	-0.118682	0.271933	FALSE	FALSE	FALSE	FALSE
chr1.32320104.32320243	ENSG00000182866	68865	0.342162	0.619156	FALSE	FALSE	TRUE	TRUE	LCK
chr1.32320104.32320243	ENSG00000116478	28018	0.346901	0.314243	FALSE	FALSE	TRUE	TRUE	HDAC1
chr1.32320104.32320243	ENSG00000175130	16136	-0.469906	0.304829	FALSE	FALSE	FALSE	FALSE	MARCKSL1
chr1.32320104.32320243	ENSG00000162526	-31278	0.268664	0.354161	FALSE	FALSE	TRUE	TRUE	TSSK3
chr1.32320104.32320243	ENSG00000225828	44035	0.140465	0.33363	FALSE	FALSE	TRUE	TRUE	FAM229A
chr1.32320104.32320243	ENSG00000160058	74488	-0.00768572	0.407702	FALSE	FALSE	TRUE	FALSE	BSDC1
chr1.32321945.32322351	ENSG00000160055	-99586	0.533226	0.424483	TRUE	TRUE	TRUE	TRUE	TMEM234
chr1.32321945.32322351	ENSG00000220785	-80325	0.532913	0.183446	TRUE	TRUE	FALSE	FALSE
chr1.32321945.32322351	ENSG00000182866	70706	0.394981	0.231136	TRUE	TRUE	TRUE	TRUE	LCK
chr1.32321945.32322351	ENSG00000116478	29859	-0.472062	0.226427	TRUE	TRUE	TRUE	TRUE	HDAC1
chr1.32321945.32322351	ENSG00000175130	14028	0.229952	0.583222	TRUE	TRUE	FALSE	FALSE	MARCKSL1
chr1.32321945.32322351	ENSG00000162526	-29170	0.864511	0.0376078	TRUE	TRUE	TRUE	TRUE	TSSK3
chr1.32321945.32322351	ENSG00000225828	41927	0.973916	0.00542102	TRUE	TRUE	TRUE	TRUE	FAM229A
chr1.32321945.32322351	ENSG00000160058	72380	0.932678	0.00812983	TRUE	TRUE	TRUE	FALSE	BSDC1
chr1.32339644.32339799	ENSG00000220785	-98024	-0.645228	0.132135	TRUE	FALSE	FALSE	FALSE
chr1.32339644.32339799	ENSG00000182866	88405	-0.294626	0.170166	TRUE	FALSE	TRUE	TRUE	LCK
chr1.32339644.32339799	ENSG00000116478	47558	0.558645	0.157389	TRUE	FALSE	TRUE	TRUE	HDAC1
chr1.32339644.32339799	ENSG00000175130	-3265	-0.231928	0.431197	TRUE	FALSE	FALSE	FALSE	MARCKSL1
chr1.32339644.32339799	ENSG00000162526	-11722	-0.844921	0.0696476	TRUE	FALSE	TRUE	TRUE	TSSK3
chr1.32339644.32339799	ENSG00000225828	24479	-0.975539	0.0131622	TRUE	FALSE	TRUE	TRUE	FAM229A
chr1.32339644.32339799	ENSG00000160058	54932	-0.93358	0.00571823	TRUE	FALSE	TRUE	FALSE	BSDC1
chr1.32372220.32372457	ENSG00000116478	80134	-0.511184	0.103552	TRUE	TRUE	TRUE	TRUE	HDAC1
chr1.32372220.32372457	ENSG00000175130	-35841	0.332354	0.533803	TRUE	TRUE	FALSE	FALSE	MARCKSL1
chr1.32372220.32372457	ENSG00000162526	20699	0.824366	0.0794836	TRUE	TRUE	TRUE	TRUE	TSSK3
chr1.32372220.32372457	ENSG00000225828	-7942	0.90422	0.0144437	TRUE	TRUE	TRUE	TRUE	FAM229A
chr1.32372220.32372457	ENSG00000160058	22274	0.895753	0.0307237	TRUE	TRUE	TRUE	FALSE	BSDC1
chr1.32414048.32414161	ENSG00000175130	-77669	-0.319298	0.39001	FALSE	FALSE	FALSE	FALSE	MARCKSL1
chr1.32414048.32414161	ENSG00000162526	62527	-0.62906	0.194661	FALSE	FALSE	TRUE	TRUE	TSSK3
chr1.32414048.32414161	ENSG00000225828	-49770	-0.777919	0.201527	FALSE	FALSE	TRUE	TRUE	FAM229A
chr1.32414048.32414161	ENSG00000160058	-19317	-0.71651	0.17917	FALSE	FALSE	TRUE	FALSE	BSDC1
chr1.32623234.32623599	ENSG00000160062	83807	-0.722065	0.165172	TRUE	TRUE	FALSE	FALSE	ZBTB8A
chr1.32623234.32623599	ENSG00000176261	27304	0.930786	0.00303762	TRUE	TRUE	TRUE	TRUE	ZBTB8OS
chr1.32623234.32623599	ENSG00000162521	-27543	0.934563	0.0433079	TRUE	TRUE	TRUE	TRUE	RBBP4
chr1.32623875.32624092	ENSG00000160062	84448	-0.750108	0.0905408	TRUE	FALSE	FALSE	FALSE	ZBTB8A
chr1.32623875.32624092	ENSG00000176261	26811	0.784727	0.165476	TRUE	FALSE	TRUE	TRUE	ZBTB8OS
chr1.32623875.32624092	ENSG00000162521	-27050	0.939496	0.0446803	TRUE	FALSE	TRUE	TRUE	RBBP4
chr1.32712301.32712462	ENSG00000176261	-61398	0.0475681	0.41119	FALSE	FALSE	TRUE	TRUE	ZBTB8OS
chr1.32712301.32712462	ENSG00000162521	61159	0.230747	0.599836	FALSE	FALSE	TRUE	TRUE	RBBP4
chr1.32712301.32712462	ENSG00000162522	-29423	0.121642	0.199845	FALSE	FALSE	FALSE	FALSE	KIAA1522
chr1.32753801.32754018	ENSG00000162522	11916	-0.499648	0.405628	FALSE	FALSE	FALSE	FALSE	KIAA1522
chr1.32753801.32754018	ENSG00000134684	64135	-0.686193	0.111022	FALSE	FALSE	TRUE	TRUE	YARS1
chr1.32753801.32754018	ENSG00000116497	-62749	-0.10597	0.436911	FALSE	FALSE	TRUE	TRUE	S100PBP
chr1.32754308.32754640	ENSG00000162522	12423	0.697869	0.148596	TRUE	TRUE	FALSE	FALSE	KIAA1522
chr1.32754308.32754640	ENSG00000134684	63513	0.540488	0.180666	TRUE	TRUE	TRUE	TRUE	YARS1
chr1.32754308.32754640	ENSG00000116497	-62127	-0.22421	0.236411	TRUE	TRUE	TRUE	TRUE	S100PBP
chr1.32773153.32773261	ENSG00000162522	31268	-0.277809	0.425923	FALSE	FALSE	FALSE	FALSE	KIAA1522
chr1.32773153.32773261	ENSG00000134684	44892	0.447095	0.0540315	FALSE	FALSE	TRUE	TRUE	YARS1
chr1.32773153.32773261	ENSG00000116497	-43506	-0.0939978	0.455535	FALSE	FALSE	TRUE	TRUE	S100PBP
chr1.32798972.32799451	ENSG00000162522	57087	-0.314708	0.125196	TRUE	FALSE	FALSE	FALSE	KIAA1522
chr1.32798972.32799451	ENSG00000134684	18702	0.882791	0.0182845	TRUE	FALSE	TRUE	TRUE	YARS1
chr1.32798972.32799451	ENSG00000116497	-17316	-0.0865534	0.872307	TRUE	FALSE	TRUE	TRUE	S100PBP
chr1.32801167.32801586	ENSG00000162522	59282	-0.603759	0.0201084	TRUE	TRUE	FALSE	FALSE	KIAA1522
chr1.32801167.32801586	ENSG00000134684	16567	0.649405	0.0611856	TRUE	TRUE	TRUE	TRUE	YARS1
chr1.32801167.32801586	ENSG00000116497	-15181	-0.0799978	0.761362	TRUE	TRUE	TRUE	TRUE	S100PBP
chr1.33024577.33025200	ENSG00000116514	-59892	-0.473845	0.00541974	TRUE	FALSE	FALSE	FALSE	RNF19B
chr1.33024577.33025200	ENSG00000004455	55796	0.969686	0.0157475	TRUE	FALSE	TRUE	TRUE	AK2
chr1.33024577.33025200	ENSG00000142920	-55904	-0.979391	0.000498926	TRUE	FALSE	TRUE	TRUE	AZIN2
chr1.33036135.33036290	ENSG00000116514	-71450	-0.449503	0.0534379	FALSE	FALSE	FALSE	FALSE	RNF19B
chr1.33036135.33036290	ENSG00000004455	44706	0.963996	0.0137764	FALSE	FALSE	TRUE	TRUE	AK2
chr1.33036135.33036290	ENSG00000142920	-44814	-0.972966	0.0211656	FALSE	FALSE	TRUE	TRUE	AZIN2
chr1.33036789.33037195	ENSG00000116514	-72104	-0.640072	0.0833835	FALSE	FALSE	FALSE	FALSE	RNF19B
chr1.33036789.33037195	ENSG00000004455	43801	0.131379	0.0472297	FALSE	FALSE	TRUE	TRUE	AK2
chr1.33036789.33037195	ENSG00000142920	-43909	-0.300659	0.000848972	FALSE	FALSE	TRUE	TRUE	AZIN2
chr1.33099337.33099889	ENSG00000004455	-18341	-0.314053	0.0853635	TRUE	FALSE	TRUE	TRUE	AK2
chr1.33099337.33099889	ENSG00000142920	18233	0.341248	0.162284	TRUE	FALSE	TRUE	TRUE	AZIN2
chr1.33099337.33099889	ENSG00000278997	43341	0.367775	0.193367	TRUE	FALSE	TRUE	TRUE
chr1.33099337.33099889	ENSG00000116525	82170	0.460791	0.173861	TRUE	FALSE	TRUE	TRUE	TRIM62
chr1.33099337.33099889	ENSG00000279179	-62962	0.344884	0.280619	TRUE	FALSE	TRUE	TRUE
chr1.33126955.33127948	ENSG00000004455	-45959	0.0793707	0.346096	TRUE	TRUE	TRUE	TRUE	AK2
chr1.33126955.33127948	ENSG00000142920	45851	-0.0803673	0.289178	TRUE	TRUE	TRUE	TRUE	AZIN2
chr1.33126955.33127948	ENSG00000278997	15282	-0.0750478	0.209965	TRUE	TRUE	TRUE	TRUE
chr1.33126955.33127948	ENSG00000116525	54111	-0.235827	0.245797	TRUE	TRUE	TRUE	TRUE	TRIM62
chr1.33126955.33127948	ENSG00000279179	-34903	-0.0461473	0.155874	TRUE	TRUE	TRUE	TRUE
chr1.33128463.33128655	ENSG00000004455	-47467	-0.932479	0.00212808	TRUE	FALSE	TRUE	TRUE	AK2
chr1.33128463.33128655	ENSG00000142920	47359	0.924933	0.0268784	TRUE	FALSE	TRUE	TRUE	AZIN2
chr1.33128463.33128655	ENSG00000278997	14575	0.935604	0.0246382	TRUE	FALSE	TRUE	TRUE
chr1.33128463.33128655	ENSG00000116525	53404	0.966574	0.0136776	TRUE	FALSE	TRUE	TRUE	TRIM62
chr1.33128463.33128655	ENSG00000279179	-34196	0.909742	0.0390856	TRUE	FALSE	TRUE	TRUE
chr1.34866197.34866641	ENSG00000163866	-6381	0.241795	0.433415	TRUE	TRUE	TRUE	TRUE	SMIM12
chr1.34866197.34866641	ENSG00000230163	15503	0.683691	0.0337921	TRUE	TRUE	FALSE	FALSE
chr1.34866197.34866641	ENSG00000116544	62944	-0.572279	0.235545	TRUE	TRUE	FALSE	FALSE	DLGAP3
chr1.35079288.35079763	ENSG00000241014	-93975	-0.919551	0.0163356	TRUE	FALSE	TRUE	TRUE	LOC653160
chr1.35079288.35079763	ENSG00000271741	-47547	-0.861554	0.0947811	TRUE	FALSE	FALSE	FALSE
chr1.35079288.35079763	ENSG00000243749	-93935	-0.180174	0.744165	TRUE	FALSE	FALSE	FALSE	TMEM35B
chr1.35079288.35079763	ENSG00000163867	-47320	-0.868926	0.07329	TRUE	FALSE	TRUE	TRUE	ZMYM6
chr1.35079288.35079763	ENSG00000197056	19502	-0.820312	0.097671	TRUE	FALSE	TRUE	TRUE	ZMYM1
chr1.35180786.35181078	ENSG00000116560	12070	0.483817	0.4087	TRUE	TRUE	TRUE	TRUE	SFPQ
chr1.35180786.35181078	ENSG00000146463	-87889	0.0801235	0.322487	TRUE	TRUE	TRUE	TRUE	ZMYM4
chr1.35202204.35202348	ENSG00000116560	-9056	0.0715317	0.0950756	FALSE	FALSE	TRUE	TRUE	SFPQ
chr1.35202204.35202348	ENSG00000146463	-66619	-0.345721	0.400505	FALSE	FALSE	TRUE	TRUE	ZMYM4
chr1.35286415.35286537	ENSG00000116560	-93267	-0.388289	0.181699	TRUE	TRUE	TRUE	TRUE	SFPQ
chr1.35286415.35286537	ENSG00000146463	17448	-0.404	0.313893	TRUE	TRUE	TRUE	TRUE	ZMYM4
chr1.35286415.35286537	ENSG00000229994	-64185	-0.936388	0.0429743	TRUE	TRUE	FALSE	TRUE
chr1.35506010.35506388	ENSG00000142687	51562	0.882932	0.0779789	FALSE	FALSE	TRUE	TRUE	KIAA0319L
chr1.35506010.35506388	ENSG00000020129	-51085	-0.810958	0.0934879	FALSE	FALSE	TRUE	TRUE	NCDN
chr1.35506010.35506388	ENSG00000239636	71341	0.901309	0.00740843	FALSE	FALSE	TRUE	TRUE
chr1.35506010.35506388	ENSG00000116819	-66982	0.855833	0.0813348	FALSE	FALSE	TRUE	TRUE	TFAP2E
chr1.35536854.35537083	ENSG00000142687	20867	-0.864989	0.109262	TRUE	TRUE	TRUE	TRUE	KIAA0319L
chr1.35536854.35537083	ENSG00000020129	-20390	0.413589	0.0132487	TRUE	TRUE	TRUE	TRUE	NCDN
chr1.35536854.35537083	ENSG00000239636	40646	-0.877691	0.0429239	TRUE	TRUE	TRUE	TRUE
chr1.35536854.35537083	ENSG00000116819	-36287	-0.60689	0.142566	TRUE	TRUE	TRUE	TRUE	TFAP2E
chr1.35539047.35539249	ENSG00000142687	18701	0.786761	0.0568041	TRUE	FALSE	TRUE	TRUE	KIAA0319L
chr1.35539047.35539249	ENSG00000020129	-18224	-0.869713	0.0136905	TRUE	FALSE	TRUE	TRUE	NCDN
chr1.35539047.35539249	ENSG00000239636	38480	0.760819	0.0198567	TRUE	FALSE	TRUE	TRUE
chr1.35539047.35539249	ENSG00000116819	-34121	0.959405	0.00926405	TRUE	FALSE	TRUE	TRUE	TFAP2E
chr1.35539836.35539988	ENSG00000142687	17962	-0.902028	0.034947	TRUE	FALSE	TRUE	TRUE	KIAA0319L
chr1.35539836.35539988	ENSG00000020129	-17485	0.911332	0.0106534	TRUE	FALSE	TRUE	TRUE	NCDN
chr1.35539836.35539988	ENSG00000239636	37741	-0.922391	0.0327176	TRUE	FALSE	TRUE	TRUE
chr1.35539836.35539988	ENSG00000116819	-33382	-0.984302	0.0127043	TRUE	FALSE	TRUE	TRUE	TFAP2E
chr1.35882964.35883302	ENSG00000134698	74792	0.551	0.0381653	FALSE	FALSE	TRUE	TRUE	AGO4
chr1.35882964.35883302	ENSG00000092847	13156	-0.283702	0.619085	FALSE	FALSE	TRUE	TRUE	AGO1
chr1.35882964.35883302	ENSG00000126070	-47416	0.196782	0.388421	FALSE	FALSE	FALSE	FALSE	AGO3
chr1.35883920.35884056	ENSG00000134698	75748	-0.638985	0.0343151	TRUE	TRUE	TRUE	TRUE	AGO4
chr1.35883920.35884056	ENSG00000092847	14112	-0.119939	0.0868473	TRUE	TRUE	TRUE	TRUE	AGO1
chr1.35883920.35884056	ENSG00000126070	-46662	0.203703	0.279946	TRUE	TRUE	FALSE	FALSE	AGO3
chr1.35942885.35943095	ENSG00000092847	73077	0.484331	0.247123	TRUE	TRUE	TRUE	TRUE	AGO1
chr1.35942885.35943095	ENSG00000126070	12167	-0.247612	0.237904	TRUE	TRUE	FALSE	FALSE	AGO3
chr1.36099701.36099808	ENSG00000116863	10826	-0.0117199	0.273185	FALSE	FALSE	TRUE	TRUE	ADPRHL2
chr1.36099701.36099808	ENSG00000054116	56245	0.2745	0.60683	FALSE	FALSE	TRUE	TRUE	TRAPPC3
chr1.36099701.36099808	ENSG00000116871	-55771	0.76421	0.208161	FALSE	FALSE	TRUE	TRUE	MAP7D1
chr1.36109106.36109322	ENSG00000116863	20231	-0.917247	0.0505642	TRUE	TRUE	TRUE	TRUE	ADPRHL2
chr1.36109106.36109322	ENSG00000054116	46731	-0.761067	0.000158054	TRUE	TRUE	TRUE	TRUE	TRAPPC3
chr1.36109106.36109322	ENSG00000116871	-46257	0.067731	0.431871	TRUE	TRUE	TRUE	TRUE	MAP7D1
chr1.36149024.36150157	ENSG00000116863	60149	-0.396716	0.125373	TRUE	TRUE	TRUE	TRUE	ADPRHL2
chr1.36149024.36150157	ENSG00000054116	5896	-0.611743	0.230517	TRUE	TRUE	TRUE	TRUE	TRAPPC3
chr1.36149024.36150157	ENSG00000116871	-5422	-0.547091	0.159467	TRUE	TRUE	TRUE	TRUE	MAP7D1
chr1.36149024.36150157	ENSG00000054118	-74259	-0.542261	0.340506	TRUE	TRUE	TRUE	TRUE	THRAP3
chr1.36150885.36151104	ENSG00000116863	62010	-0.531799	0.0549235	FALSE	FALSE	TRUE	TRUE	ADPRHL2
chr1.36150885.36151104	ENSG00000054116	4949	0.249851	0.0525838	FALSE	FALSE	TRUE	TRUE	TRAPPC3
chr1.36150885.36151104	ENSG00000116871	-4475	0.66828	0.142414	FALSE	FALSE	TRUE	TRUE	MAP7D1
chr1.36150885.36151104	ENSG00000054118	-73312	0.105682	0.104921	FALSE	FALSE	TRUE	TRUE	THRAP3
chr1.36151991.36152163	ENSG00000116863	63116	-0.693332	0.0612967	TRUE	FALSE	TRUE	TRUE	ADPRHL2
chr1.36151991.36152163	ENSG00000054116	3890	-0.887087	0.00903917	TRUE	FALSE	TRUE	TRUE	TRAPPC3
chr1.36151991.36152163	ENSG00000116871	-3416	-0.139507	0.450741	TRUE	FALSE	TRUE	TRUE	MAP7D1
chr1.36151991.36152163	ENSG00000054118	-72253	-0.808777	0.0156257	TRUE	FALSE	TRUE	TRUE	THRAP3
chr1.36160244.36160362	ENSG00000116863	71369	-0.798843	0.011161	TRUE	TRUE	TRUE	TRUE	ADPRHL2
chr1.36160244.36160362	ENSG00000054116	-4191	-0.621691	0.097398	TRUE	TRUE	TRUE	TRUE	TRAPPC3
chr1.36160244.36160362	ENSG00000116871	4665	-0.114263	0.320971	TRUE	TRUE	TRUE	TRUE	MAP7D1
chr1.36160244.36160362	ENSG00000054118	-64054	-0.621822	0.27296	TRUE	TRUE	TRUE	TRUE	THRAP3
chr1.36160912.36161176	ENSG00000116863	72037	-0.795568	0.0893756	TRUE	FALSE	TRUE	TRUE	ADPRHL2
chr1.36160912.36161176	ENSG00000054116	-4859	-0.332234	0.1053	TRUE	FALSE	TRUE	TRUE	TRAPPC3
chr1.36160912.36161176	ENSG00000116871	5333	0.483787	0.270801	TRUE	FALSE	TRUE	TRUE	MAP7D1
chr1.36160912.36161176	ENSG00000054118	-63240	-0.369949	0.0121466	TRUE	FALSE	TRUE	TRUE	THRAP3
chr1.36161416.36161502	ENSG00000116863	72541	-0.116446	0.507155	FALSE	FALSE	TRUE	TRUE	ADPRHL2
chr1.36161416.36161502	ENSG00000054116	-5363	-0.159203	0.356377	FALSE	FALSE	TRUE	TRUE	TRAPPC3
chr1.36161416.36161502	ENSG00000116871	5837	0.115054	0.375029	FALSE	FALSE	TRUE	TRUE	MAP7D1
chr1.36161416.36161502	ENSG00000054118	-62914	-0.498829	0.231347	FALSE	FALSE	TRUE	TRUE	THRAP3
chr1.36161701.36162481	ENSG00000116863	72826	-0.817914	0.076653	TRUE	FALSE	TRUE	TRUE	ADPRHL2
chr1.36161701.36162481	ENSG00000054116	-5648	-0.845924	0.0315055	TRUE	FALSE	TRUE	TRUE	TRAPPC3
chr1.36161701.36162481	ENSG00000116871	6122	-0.138788	0.407527	TRUE	FALSE	TRUE	TRUE	MAP7D1
chr1.36161701.36162481	ENSG00000054118	-61935	-0.796186	0.122899	TRUE	FALSE	TRUE	TRUE	THRAP3
chr1.36188230.36188422	ENSG00000116863	99355	-0.669887	0.0368613	FALSE	FALSE	TRUE	TRUE	ADPRHL2
chr1.36188230.36188422	ENSG00000054116	-32177	-0.249381	0.251632	FALSE	FALSE	TRUE	TRUE	TRAPPC3
chr1.36188230.36188422	ENSG00000116871	32651	0.384835	0.1062	FALSE	FALSE	TRUE	TRUE	MAP7D1
chr1.36188230.36188422	ENSG00000054118	-35994	-0.254436	0.00260542	FALSE	FALSE	TRUE	TRUE	THRAP3
chr1.36281391.36281497	ENSG00000054118	56975	0.818698	0.00323	TRUE	TRUE	TRUE	TRUE	THRAP3
chr1.36281391.36281497	ENSG00000214193	-24890	0.306527	0.0479662	TRUE	TRUE	TRUE	TRUE	SH3D21
chr1.36281391.36281497	ENSG00000142694	42657	-0.63766	0.261962	TRUE	TRUE	FALSE	FALSE	EVA1B
chr1.36299964.36300369	ENSG00000054118	75548	0.80719	0.0074976	TRUE	FALSE	TRUE	TRUE	THRAP3
chr1.36299964.36300369	ENSG00000214193	-6018	0.0674339	0.0444956	TRUE	FALSE	TRUE	TRUE	SH3D21
chr1.36299964.36300369	ENSG00000142694	23785	-0.704676	0.253154	TRUE	FALSE	FALSE	FALSE	EVA1B
chr1.36299964.36300369	ENSG00000196182	85527	0.894284	0.0545253	TRUE	FALSE	TRUE	TRUE	STK40
chr1.36299964.36300369	ENSG00000181817	97523	0.853248	0.124856	TRUE	FALSE	TRUE	TRUE	LSM10
chr1.36300584.36300856	ENSG00000054118	76168	0.787088	0.112569	TRUE	FALSE	TRUE	TRUE	THRAP3
chr1.36300584.36300856	ENSG00000214193	-5531	0.0579376	0.00630969	TRUE	FALSE	TRUE	TRUE	SH3D21
chr1.36300584.36300856	ENSG00000142694	23298	-0.811115	0.173066	TRUE	FALSE	FALSE	FALSE	EVA1B
chr1.36300584.36300856	ENSG00000196182	85040	0.842475	0.0638288	TRUE	FALSE	TRUE	TRUE	STK40
chr1.36300584.36300856	ENSG00000181817	97036	0.8934	0.056284	TRUE	FALSE	TRUE	TRUE	LSM10
chr1.36350685.36351132	ENSG00000214193	44298	-0.575903	0.178379	TRUE	TRUE	TRUE	TRUE	SH3D21
chr1.36350685.36351132	ENSG00000142694	-26531	-0.49808	0.410932	TRUE	TRUE	FALSE	FALSE	EVA1B
chr1.36350685.36351132	ENSG00000196182	34764	0.849781	0.0999414	TRUE	TRUE	TRUE	TRUE	STK40
chr1.36350685.36351132	ENSG00000181817	46760	0.327333	0.192799	TRUE	TRUE	TRUE	TRUE	LSM10
chr1.36350685.36351132	ENSG00000116885	99319	-0.546501	0.0366147	TRUE	TRUE	TRUE	TRUE	OSCP1
chr1.36359965.36360100	ENSG00000214193	53578	-0.552103	0.0497845	TRUE	FALSE	TRUE	TRUE	SH3D21
chr1.36359965.36360100	ENSG00000142694	-35811	0.589121	0.203455	TRUE	FALSE	FALSE	FALSE	EVA1B
chr1.36359965.36360100	ENSG00000196182	25796	-0.524259	0.187373	TRUE	FALSE	TRUE	TRUE	STK40
chr1.36359965.36360100	ENSG00000181817	37792	-0.839545	0.03589	TRUE	FALSE	TRUE	TRUE	LSM10
chr1.36359965.36360100	ENSG00000116885	90351	-0.319472	0.010124	TRUE	FALSE	TRUE	TRUE	OSCP1
chr1.36366360.36366569	ENSG00000214193	59973	-0.286625	0.0182386	TRUE	FALSE	TRUE	TRUE	SH3D21
chr1.36366360.36366569	ENSG00000142694	-42206	0.727929	0.199285	TRUE	FALSE	FALSE	FALSE	EVA1B
chr1.36366360.36366569	ENSG00000196182	19327	-0.742721	0.111541	TRUE	FALSE	TRUE	TRUE	STK40
chr1.36366360.36366569	ENSG00000181817	31323	-0.903523	0.0658796	TRUE	FALSE	TRUE	TRUE	LSM10
chr1.36366360.36366569	ENSG00000116885	83882	-0.0502424	0.00812057	TRUE	FALSE	TRUE	TRUE	OSCP1
chr1.36366360.36366569	ENSG00000116898	97868	-0.984744	0.0072427	TRUE	FALSE	TRUE	TRUE	MRPS15
chr1.36367123.36367334	ENSG00000214193	60736	-0.430016	0.104693	TRUE	FALSE	TRUE	TRUE	SH3D21
chr1.36367123.36367334	ENSG00000142694	-42969	0.572954	0.315593	TRUE	FALSE	FALSE	FALSE	EVA1B
chr1.36367123.36367334	ENSG00000196182	18562	-0.681049	0.155013	TRUE	FALSE	TRUE	TRUE	STK40
chr1.36367123.36367334	ENSG00000181817	30558	-0.874015	0.0802812	TRUE	FALSE	TRUE	TRUE	LSM10
chr1.36367123.36367334	ENSG00000116885	83117	-0.23281	0.0972028	TRUE	FALSE	TRUE	TRUE	OSCP1
chr1.36367123.36367334	ENSG00000116898	97103	-0.946195	0.00660188	TRUE	FALSE	TRUE	TRUE	MRPS15
chr1.36369092.36369294	ENSG00000214193	62705	-0.493557	0.230065	FALSE	FALSE	TRUE	TRUE	SH3D21
chr1.36369092.36369294	ENSG00000142694	-44938	0.493938	0.271211	FALSE	FALSE	FALSE	FALSE	EVA1B
chr1.36369092.36369294	ENSG00000196182	16602	-0.4903	0.17311	FALSE	FALSE	TRUE	TRUE	STK40
chr1.36369092.36369294	ENSG00000181817	28598	-0.78741	0.0517712	FALSE	FALSE	TRUE	TRUE	LSM10
chr1.36369092.36369294	ENSG00000116885	81157	-0.0422071	0.329826	FALSE	FALSE	TRUE	TRUE	OSCP1
chr1.36369092.36369294	ENSG00000116898	95143	-0.82966	0.0283581	FALSE	FALSE	TRUE	TRUE	MRPS15
chr1.36373837.36374233	ENSG00000214193	67450	0.711434	0.0104277	TRUE	TRUE	TRUE	TRUE	SH3D21
chr1.36373837.36374233	ENSG00000142694	-49683	-0.108142	0.509874	TRUE	TRUE	FALSE	FALSE	EVA1B
chr1.36373837.36374233	ENSG00000196182	11663	0.38311	0.103483	TRUE	TRUE	TRUE	TRUE	STK40
chr1.36373837.36374233	ENSG00000181817	23659	0.717945	0.0675209	TRUE	TRUE	TRUE	TRUE	LSM10
chr1.36373837.36374233	ENSG00000116885	76218	0.578456	0.17983	TRUE	TRUE	TRUE	TRUE	OSCP1
chr1.36373837.36374233	ENSG00000116898	90204	0.668532	0.151714	TRUE	TRUE	TRUE	TRUE	MRPS15
chr1.36374485.36374921	ENSG00000214193	68098	0.1476	0.0565869	FALSE	FALSE	TRUE	TRUE	SH3D21
chr1.36374485.36374921	ENSG00000142694	-50331	-0.252124	0.557404	FALSE	FALSE	FALSE	FALSE	EVA1B
chr1.36374485.36374921	ENSG00000196182	10975	0.798221	0.107727	FALSE	FALSE	TRUE	TRUE	STK40
chr1.36374485.36374921	ENSG00000181817	22971	0.576571	0.0948157	FALSE	FALSE	TRUE	TRUE	LSM10
chr1.36374485.36374921	ENSG00000116885	75530	0.207943	0.132168	FALSE	FALSE	TRUE	TRUE	OSCP1
chr1.36374485.36374921	ENSG00000116898	89516	0.594689	0.184787	FALSE	FALSE	TRUE	TRUE	MRPS15
chr1.36411965.36412213	ENSG00000142694	-87811	-0.642113	0.129773	TRUE	FALSE	FALSE	FALSE	EVA1B
chr1.36411965.36412213	ENSG00000196182	-26069	0.786139	0.0422741	TRUE	FALSE	TRUE	TRUE	STK40
chr1.36411965.36412213	ENSG00000181817	-14073	0.842067	0.136043	TRUE	FALSE	TRUE	TRUE	LSM10
chr1.36411965.36412213	ENSG00000116885	38238	0.0955887	0.216077	TRUE	FALSE	TRUE	TRUE	OSCP1
chr1.36411965.36412213	ENSG00000116898	52224	0.89765	0.0199342	TRUE	FALSE	TRUE	TRUE	MRPS15
chr1.36411965.36412213	ENSG00000119535	71065	-0.801208	0.070212	TRUE	FALSE	FALSE	FALSE	CSF3R
chr1.36458943.36459205	ENSG00000196182	-73047	0.82716	0.0483344	TRUE	FALSE	TRUE	TRUE	STK40
chr1.36458943.36459205	ENSG00000181817	-61051	0.859919	0.134172	TRUE	FALSE	TRUE	TRUE	LSM10
chr1.36458943.36459205	ENSG00000116885	-8492	0.157843	0.0705794	TRUE	FALSE	TRUE	TRUE	OSCP1
chr1.36458943.36459205	ENSG00000116898	5232	0.91002	0.00733661	TRUE	FALSE	TRUE	TRUE	MRPS15
chr1.36458943.36459205	ENSG00000119535	24073	-0.763802	0.00526359	TRUE	FALSE	FALSE	FALSE	CSF3R
chr1.37450030.37450138	ENSG00000233621	24273	-0.726146	0.214371	TRUE	TRUE	FALSE	FALSE	LINC01137
chr1.37450030.37450138	ENSG00000163874	-24414	0.761767	0.193556	TRUE	TRUE	TRUE	TRUE	ZC3H12A
chr1.37450030.37450138	ENSG00000163875	64636	0.195425	0.0778512	TRUE	TRUE	TRUE	TRUE	MEAF6
chr1.37454971.37455107	ENSG00000233621	19304	-0.297749	0.0302182	FALSE	FALSE	FALSE	FALSE	LINC01137
chr1.37454971.37455107	ENSG00000163874	-19445	0.60353	0.317507	FALSE	FALSE	TRUE	TRUE	ZC3H12A
chr1.37454971.37455107	ENSG00000163875	59667	0.330833	0.131423	FALSE	FALSE	TRUE	TRUE	MEAF6
chr1.37454971.37455107	ENSG00000163877	99237	0.0437136	0.27421	FALSE	FALSE	TRUE	TRUE	SNIP1
chr1.37576551.37576776	ENSG00000163875	-61777	0.591628	0.257833	TRUE	FALSE	TRUE	TRUE	MEAF6
chr1.37576551.37576776	ENSG00000163877	-22207	-0.45283	0.455454	TRUE	FALSE	TRUE	TRUE	SNIP1
chr1.37576551.37576776	ENSG00000237749	20304	-0.869117	0.109303	TRUE	FALSE	TRUE	TRUE
chr1.37576551.37576776	ENSG00000134697	19159	0.794371	0.0716763	TRUE	FALSE	TRUE	TRUE	GNL2
chr1.37674032.37674168	ENSG00000134697	-78097	-0.689388	0.071124	TRUE	TRUE	TRUE	TRUE	GNL2
chr1.37674032.37674168	ENSG00000116922	18081	-0.653347	0.0910537	TRUE	TRUE	TRUE	FALSE	C1orf109
chr1.37674032.37674168	ENSG00000134690	-18250	0.567972	0.132296	TRUE	TRUE	TRUE	TRUE	CDCA8
chr1.37931487.37932033	ENSG00000188786	-71867	-0.935206	0.0297371	TRUE	TRUE	TRUE	TRUE	MTF1
chr1.37931487.37932033	ENSG00000204084	15024	0.447601	0.0948782	TRUE	TRUE	TRUE	TRUE	INPP5B
chr1.37931487.37932033	ENSG00000183431	58888	-0.952231	0.0427546	TRUE	TRUE	TRUE	TRUE	SF3A3
chr1.37931487.37932033	ENSG00000183386	73573	-0.783206	0.0245575	TRUE	TRUE	TRUE	TRUE	FHL3
chr1.37931487.37932033	ENSG00000183520	-77225	-0.947107	0.0273996	TRUE	TRUE	TRUE	TRUE	UTP11
chr1.37995786.37995982	ENSG00000204084	-48729	-0.212449	0.327545	FALSE	FALSE	TRUE	TRUE	INPP5B
chr1.37995786.37995982	ENSG00000183431	-4865	0.703604	0.0344537	FALSE	FALSE	TRUE	TRUE	SF3A3
chr1.37995786.37995982	ENSG00000183386	9624	0.865097	0.115336	FALSE	FALSE	TRUE	TRUE	FHL3
chr1.37995786.37995982	ENSG00000183520	-13276	0.76509	0.0490765	FALSE	FALSE	TRUE	TRUE	UTP11
chr1.37995786.37995982	ENSG00000185668	50812	-0.547136	0.0149841	FALSE	FALSE	TRUE	TRUE	POU3F1
chr1.38012333.38013050	ENSG00000204084	-65276	-0.69424	0.057069	TRUE	FALSE	TRUE	TRUE	INPP5B
chr1.38012333.38013050	ENSG00000183431	-21412	0.958933	0.00836159	TRUE	FALSE	TRUE	TRUE	SF3A3
chr1.38012333.38013050	ENSG00000183386	-6727	0.437217	0.0917713	TRUE	FALSE	TRUE	TRUE	FHL3
chr1.38012333.38013050	ENSG00000183520	3075	0.953752	0.0260573	TRUE	FALSE	TRUE	TRUE	UTP11
chr1.38012333.38013050	ENSG00000185668	33744	0.25587	0.0148717	TRUE	FALSE	TRUE	TRUE	POU3F1
chr1.38027891.38028574	ENSG00000204084	-80834	-0.350914	0.160139	TRUE	FALSE	TRUE	TRUE	INPP5B
chr1.38027891.38028574	ENSG00000183431	-36970	0.938654	0.0127629	TRUE	FALSE	TRUE	TRUE	SF3A3
chr1.38027891.38028574	ENSG00000183386	-22285	0.819955	0.013861	TRUE	FALSE	TRUE	TRUE	FHL3
chr1.38027891.38028574	ENSG00000183520	18633	0.912942	0.00368326	TRUE	FALSE	TRUE	TRUE	UTP11
chr1.38027891.38028574	ENSG00000185668	18220	-0.196109	0.0356954	TRUE	FALSE	TRUE	TRUE	POU3F1
chr1.38030054.38030531	ENSG00000204084	-82997	-0.284779	0.156565	TRUE	FALSE	TRUE	TRUE	INPP5B
chr1.38030054.38030531	ENSG00000183431	-39133	0.891709	0.00630905	TRUE	FALSE	TRUE	TRUE	SF3A3
chr1.38030054.38030531	ENSG00000183386	-24448	0.885267	0.0254492	TRUE	FALSE	TRUE	TRUE	FHL3
chr1.38030054.38030531	ENSG00000183520	20796	0.873706	0.00581754	TRUE	FALSE	TRUE	TRUE	UTP11
chr1.38030054.38030531	ENSG00000185668	16263	-0.316208	0.00728306	TRUE	FALSE	TRUE	TRUE	POU3F1
chr1.38852885.38853146	ENSG00000116954	6677	0.21162	0.209585	TRUE	FALSE	FALSE	FALSE	RRAGC
chr1.38852885.38853146	ENSG00000214114	20959	0.860713	0.0551538	TRUE	FALSE	TRUE	TRUE	MYCBP
chr1.38977696.38977955	ENSG00000174574	-13268	-0.361556	0.27239	TRUE	FALSE	TRUE	TRUE	AKIRIN1
chr1.38977696.38977955	ENSG00000168653	-48363	-0.465796	0.292261	TRUE	FALSE	FALSE	TRUE	NDUFS5
chr1.38997110.38997320	ENSG00000174574	5887	-0.293826	0.00637879	TRUE	TRUE	TRUE	TRUE	AKIRIN1
chr1.38997110.38997320	ENSG00000168653	-28998	-0.448444	0.501618	TRUE	TRUE	FALSE	TRUE	NDUFS5
chr1.38997110.38997320	ENSG00000127603	-83996	-0.132264	0.0185849	TRUE	TRUE	TRUE	TRUE	MACF1
chr1.39038802.39038946	ENSG00000174574	47579	-0.137418	0.0672628	TRUE	FALSE	TRUE	TRUE	AKIRIN1
chr1.39038802.39038946	ENSG00000168653	12484	0.587985	0.371087	TRUE	FALSE	FALSE	TRUE	NDUFS5
chr1.39038802.39038946	ENSG00000127603	-42370	-0.136296	0.03135	TRUE	FALSE	TRUE	TRUE	MACF1
chr1.39102682.39102790	ENSG00000168653	76364	-0.195522	0.0181175	FALSE	FALSE	FALSE	TRUE	NDUFS5
chr1.39102682.39102790	ENSG00000127603	21366	-0.13208	0.380788	FALSE	FALSE	TRUE	TRUE	MACF1
chr1.39103299.39103504	ENSG00000168653	76981	0.100406	0.0326402	FALSE	FALSE	FALSE	TRUE	NDUFS5
chr1.39103299.39103504	ENSG00000127603	21983	0.249004	0.507921	FALSE	FALSE	TRUE	TRUE	MACF1
chr1.39105266.39105494	ENSG00000168653	78948	-0.374642	0.456609	FALSE	FALSE	FALSE	TRUE	NDUFS5
chr1.39105266.39105494	ENSG00000127603	23950	0.133369	0.130917	FALSE	FALSE	TRUE	TRUE	MACF1
chr1.39106064.39106231	ENSG00000168653	79746	0.101823	0.164703	TRUE	TRUE	FALSE	TRUE	NDUFS5
chr1.39106064.39106231	ENSG00000127603	24748	0.141072	0.380256	TRUE	TRUE	TRUE	TRUE	MACF1
chr1.39115319.39115495	ENSG00000168653	89001	0.440849	0.237047	TRUE	FALSE	FALSE	TRUE	NDUFS5
chr1.39115319.39115495	ENSG00000127603	34003	0.0331366	0.449593	TRUE	FALSE	TRUE	TRUE	MACF1
chr1.39394696.39394896	ENSG00000183682	-96750	0.176745	0.389765	FALSE	FALSE	FALSE	FALSE	BMP8A
chr1.39398592.39398852	ENSG00000183682	-92794	-0.345024	0.444895	TRUE	TRUE	FALSE	FALSE	BMP8A
chr1.39408449.39409329	ENSG00000183682	-82317	0.501078	0.145503	FALSE	FALSE	FALSE	FALSE	BMP8A
chr1.39410987.39411165	ENSG00000183682	-80481	0.844013	0.148274	FALSE	FALSE	FALSE	FALSE	BMP8A
chr1.39609704.39609867	ENSG00000237624	94748	0.926981	0.00445219	FALSE	FALSE	TRUE	FALSE	OXCT2P1
chr1.39609704.39609867	ENSG00000182109	-63517	-0.8693	0.125503	FALSE	FALSE	FALSE	FALSE
chr1.39609704.39609867	ENSG00000090621	-32914	0.864377	0.0579194	FALSE	FALSE	TRUE	FALSE	PABPC4
chr1.39609704.39609867	ENSG00000116983	81822	-0.983599	0.0067149	FALSE	FALSE	TRUE	TRUE	HPCAL4
chr1.39609704.39609867	ENSG00000084072	-82315	0.936774	0.0141443	FALSE	FALSE	FALSE	FALSE	PPIE
chr1.39666804.39667311	ENSG00000090621	-90014	0.839762	0.0426344	TRUE	FALSE	TRUE	FALSE	PABPC4
chr1.39666804.39667311	ENSG00000116983	24378	-0.954256	0.0165413	TRUE	FALSE	TRUE	TRUE	HPCAL4
chr1.39666804.39667311	ENSG00000084072	-24871	0.985098	0.00769431	TRUE	FALSE	FALSE	FALSE	PPIE
chr1.39738654.39738982	ENSG00000116983	-46965	-0.844696	0.138739	FALSE	FALSE	TRUE	TRUE	HPCAL4
chr1.39738654.39738982	ENSG00000084072	46472	0.870121	0.0250164	FALSE	FALSE	FALSE	FALSE	PPIE
chr1.39738654.39738982	ENSG00000116985	49879	-0.394785	0.407373	FALSE	FALSE	TRUE	TRUE	BMP8B
chr1.39738654.39738982	ENSG00000198754	32366	0.648857	0.0882546	FALSE	FALSE	TRUE	FALSE	OXCT2
chr1.39845672.39845961	ENSG00000116985	-56811	-0.470377	0.267961	FALSE	FALSE	TRUE	TRUE	BMP8B
chr1.39845672.39845961	ENSG00000198754	-74324	0.473175	0.0232215	FALSE	FALSE	TRUE	FALSE	OXCT2
chr1.39845672.39845961	ENSG00000043514	37550	0.542319	0.256731	FALSE	FALSE	TRUE	FALSE	TRIT1
chr1.39845672.39845961	ENSG00000116990	56295	0.248202	0.195287	FALSE	FALSE	FALSE	FALSE	MYCL
chr1.40047859.40048088	ENSG00000168389	92747	0.972833	0.0197605	TRUE	FALSE	TRUE	TRUE	MFSD2A
chr1.40047859.40048088	ENSG00000228477	85179	0.844627	0.10714	TRUE	FALSE	TRUE	TRUE
chr1.40047859.40048088	ENSG00000131236	7626	0.723924	0.0133932	TRUE	FALSE	TRUE	TRUE	CAP1
chr1.40047859.40048088	ENSG00000131238	49639	0.773027	0.0624611	TRUE	FALSE	TRUE	TRUE	PPT1
chr1.40049825.40050120	ENSG00000168389	94713	0.834689	0.0215914	TRUE	FALSE	TRUE	TRUE	MFSD2A
chr1.40049825.40050120	ENSG00000228477	87145	0.550042	0.162357	TRUE	FALSE	TRUE	TRUE
chr1.40049825.40050120	ENSG00000131236	9592	0.937644	0.0502892	TRUE	FALSE	TRUE	TRUE	CAP1
chr1.40049825.40050120	ENSG00000131238	47607	0.975105	0.0127669	TRUE	FALSE	TRUE	TRUE	PPT1
chr1.40059547.40059736	ENSG00000228477	96867	-0.295005	0.105464	TRUE	FALSE	TRUE	TRUE
chr1.40059547.40059736	ENSG00000131236	19314	-0.888728	0.0454909	TRUE	FALSE	TRUE	TRUE	CAP1
chr1.40059547.40059736	ENSG00000131238	37991	-0.929063	0.0243265	TRUE	FALSE	TRUE	TRUE	PPT1
chr1.40060532.40060733	ENSG00000228477	97852	0.863631	0.108655	TRUE	FALSE	TRUE	TRUE
chr1.40060532.40060733	ENSG00000131236	20299	0.503523	0.0717986	TRUE	FALSE	TRUE	TRUE	CAP1
chr1.40060532.40060733	ENSG00000131238	36994	0.544276	0.00467771	TRUE	FALSE	TRUE	TRUE	PPT1
chr1.40186545.40186908	ENSG00000131238	-88818	0.862227	0.0212081	TRUE	FALSE	TRUE	TRUE	PPT1
chr1.40186545.40186908	ENSG00000117000	25172	-0.256162	0.429337	TRUE	FALSE	TRUE	TRUE	RLF
chr1.40186545.40186908	ENSG00000259943	71059	-0.849803	0.0379236	TRUE	FALSE	TRUE	TRUE
chr1.40186545.40186908	ENSG00000084073	-71199	0.95842	0.0221164	TRUE	FALSE	TRUE	TRUE	ZMPSTE24
chr1.40241799.40242085	ENSG00000117000	80426	-0.553341	0.171965	FALSE	FALSE	TRUE	TRUE	RLF
chr1.40241799.40242085	ENSG00000259943	15882	-0.834595	0.112773	FALSE	FALSE	TRUE	TRUE
chr1.40241799.40242085	ENSG00000084073	-16022	0.872326	0.117752	FALSE	FALSE	TRUE	TRUE	ZMPSTE24
chr1.40241799.40242085	ENSG00000049089	75731	-0.864021	0.104904	FALSE	FALSE	TRUE	TRUE	COL9A2
chr1.40241799.40242085	ENSG00000227311	91472	-0.580626	0.335643	FALSE	FALSE	TRUE	TRUE
chr1.40338804.40338961	ENSG00000259943	-80837	0.27342	0.623374	FALSE	FALSE	TRUE	TRUE
chr1.40338804.40338961	ENSG00000084073	80697	-0.209479	0.605303	FALSE	FALSE	TRUE	TRUE	ZMPSTE24
chr1.40338804.40338961	ENSG00000049089	-20988	0.337796	0.489056	FALSE	FALSE	TRUE	TRUE	COL9A2
chr1.40338804.40338961	ENSG00000227311	-5247	0.330709	0.49771	FALSE	FALSE	TRUE	TRUE
chr1.40338804.40338961	ENSG00000084070	-5889	0.016328	0.204831	FALSE	FALSE	TRUE	TRUE	SMAP2
chr1.40373382.40374986	ENSG00000049089	-55566	0.762092	0.0649569	FALSE	FALSE	TRUE	TRUE	COL9A2
chr1.40373382.40374986	ENSG00000227311	-39825	0.58479	0.250946	FALSE	FALSE	TRUE	TRUE
chr1.40373382.40374986	ENSG00000084070	28532	0.751036	0.144399	FALSE	FALSE	TRUE	TRUE	SMAP2
chr1.40373382.40374986	ENSG00000187801	-75116	-0.739367	0.00387852	FALSE	FALSE	FALSE	FALSE	ZFP69B
chr1.40373382.40374986	ENSG00000260920	-89333	-0.628455	0.10016	FALSE	FALSE	TRUE	TRUE
chr1.40375746.40375843	ENSG00000049089	-57930	-0.139164	0.118331	FALSE	FALSE	TRUE	TRUE	COL9A2
chr1.40375746.40375843	ENSG00000227311	-42189	-0.17497	0.0415338	FALSE	FALSE	TRUE	TRUE
chr1.40375746.40375843	ENSG00000084070	30896	-0.304468	0.371057	FALSE	FALSE	TRUE	TRUE	SMAP2
chr1.40375746.40375843	ENSG00000187801	-74259	0.482018	0.317622	FALSE	FALSE	FALSE	FALSE	ZFP69B
chr1.40375746.40375843	ENSG00000260920	-88476	0.570862	0.277632	FALSE	FALSE	TRUE	TRUE
chr1.40380974.40381321	ENSG00000049089	-63158	-0.80145	0.123266	TRUE	FALSE	TRUE	TRUE	COL9A2
chr1.40380974.40381321	ENSG00000227311	-47417	-0.592754	0.34643	TRUE	FALSE	TRUE	TRUE
chr1.40380974.40381321	ENSG00000084070	36124	-0.787837	0.051242	TRUE	FALSE	TRUE	TRUE	SMAP2
chr1.40380974.40381321	ENSG00000187801	-68781	0.818887	0.000291169	TRUE	FALSE	FALSE	FALSE	ZFP69B
chr1.40380974.40381321	ENSG00000260920	-82998	0.733123	0.0381225	TRUE	FALSE	TRUE	TRUE
chr1.40380974.40381321	ENSG00000187815	-95894	0.765928	0.0630922	TRUE	FALSE	TRUE	TRUE	ZFP69
chr1.40381551.40382521	ENSG00000049089	-63735	0.624826	0.156537	TRUE	TRUE	TRUE	TRUE	COL9A2
chr1.40381551.40382521	ENSG00000227311	-47994	0.441412	0.125531	TRUE	TRUE	TRUE	TRUE
chr1.40381551.40382521	ENSG00000084070	36701	0.376892	0.451205	TRUE	TRUE	TRUE	TRUE	SMAP2
chr1.40381551.40382521	ENSG00000187801	-67581	-0.187274	0.354936	TRUE	TRUE	FALSE	FALSE	ZFP69B
chr1.40381551.40382521	ENSG00000260920	-81798	-0.0260322	0.279181	TRUE	TRUE	TRUE	TRUE
chr1.40381551.40382521	ENSG00000187815	-94694	-0.394039	0.325896	TRUE	TRUE	TRUE	TRUE	ZFP69
chr1.40382753.40382844	ENSG00000049089	-64937	0.86433	0.0211062	FALSE	FALSE	TRUE	TRUE	COL9A2
chr1.40382753.40382844	ENSG00000227311	-49196	0.536087	0.0668744	FALSE	FALSE	TRUE	TRUE
chr1.40382753.40382844	ENSG00000084070	37903	0.778603	0.0987866	FALSE	FALSE	TRUE	TRUE	SMAP2
chr1.40382753.40382844	ENSG00000187801	-67258	-0.458109	0.286534	FALSE	FALSE	FALSE	FALSE	ZFP69B
chr1.40382753.40382844	ENSG00000260920	-81475	-0.297348	0.404129	FALSE	FALSE	TRUE	TRUE
chr1.40382753.40382844	ENSG00000187815	-94371	-0.836877	0.0218627	FALSE	FALSE	TRUE	TRUE	ZFP69
chr1.40383584.40383858	ENSG00000049089	-65768	-0.848751	0.00130329	TRUE	TRUE	TRUE	TRUE	COL9A2
chr1.40383584.40383858	ENSG00000227311	-50027	-0.715321	0.049618	TRUE	TRUE	TRUE	TRUE
chr1.40383584.40383858	ENSG00000084070	38734	-0.812287	0.00714125	TRUE	TRUE	TRUE	TRUE	SMAP2
chr1.40383584.40383858	ENSG00000187801	-66244	0.695605	0.251634	TRUE	TRUE	FALSE	FALSE	ZFP69B
chr1.40383584.40383858	ENSG00000260920	-80461	0.611503	0.317614	TRUE	TRUE	TRUE	TRUE
chr1.40383584.40383858	ENSG00000187815	-93357	0.799768	0.0288983	TRUE	TRUE	TRUE	TRUE	ZFP69
chr1.40384559.40384706	ENSG00000049089	-66743	0.856547	0.0441881	FALSE	FALSE	TRUE	TRUE	COL9A2
chr1.40384559.40384706	ENSG00000227311	-51002	0.648424	0.0245348	FALSE	FALSE	TRUE	TRUE
chr1.40384559.40384706	ENSG00000084070	39709	0.559527	0.174184	FALSE	FALSE	TRUE	TRUE	SMAP2
chr1.40384559.40384706	ENSG00000187801	-65396	-0.47894	0.0889869	FALSE	FALSE	FALSE	FALSE	ZFP69B
chr1.40384559.40384706	ENSG00000260920	-79613	-0.368459	0.138281	FALSE	FALSE	TRUE	TRUE
chr1.40384559.40384706	ENSG00000187815	-92509	-0.608415	0.0789781	FALSE	FALSE	TRUE	TRUE	ZFP69
chr1.40385473.40386318	ENSG00000049089	-67657	0.853634	0.0426743	FALSE	TRUE	TRUE	TRUE	COL9A2
chr1.40385473.40386318	ENSG00000227311	-51916	0.623409	0.0961349	FALSE	TRUE	TRUE	TRUE
chr1.40385473.40386318	ENSG00000084070	40623	0.662862	0.123843	FALSE	TRUE	TRUE	TRUE	SMAP2
chr1.40385473.40386318	ENSG00000187801	-63784	-0.544352	0.0465437	FALSE	TRUE	FALSE	FALSE	ZFP69B
chr1.40385473.40386318	ENSG00000260920	-78001	-0.431014	0.0118989	FALSE	TRUE	TRUE	TRUE
chr1.40385473.40386318	ENSG00000187815	-90897	-0.743915	0.0180716	FALSE	TRUE	TRUE	TRUE	ZFP69
chr1.40386869.40386990	ENSG00000049089	-69053	0.525111	0.286249	FALSE	FALSE	TRUE	TRUE	COL9A2
chr1.40386869.40386990	ENSG00000227311	-53312	0.603591	0.0126337	FALSE	FALSE	TRUE	TRUE
chr1.40386869.40386990	ENSG00000084070	42019	0.695411	0.100872	FALSE	FALSE	TRUE	TRUE	SMAP2
chr1.40386869.40386990	ENSG00000187801	-63112	-0.489168	0.0214088	FALSE	FALSE	FALSE	FALSE	ZFP69B
chr1.40386869.40386990	ENSG00000260920	-77329	-0.423477	0.0543708	FALSE	FALSE	TRUE	TRUE
chr1.40386869.40386990	ENSG00000187815	-90225	-0.584043	0.241802	FALSE	FALSE	TRUE	TRUE	ZFP69
chr1.40388604.40388743	ENSG00000049089	-70788	-0.023854	0.183946	FALSE	FALSE	TRUE	TRUE	COL9A2
chr1.40388604.40388743	ENSG00000227311	-55047	0.212873	0.0773095	FALSE	FALSE	TRUE	TRUE
chr1.40388604.40388743	ENSG00000084070	43754	0.0436492	0.0725048	FALSE	FALSE	TRUE	TRUE	SMAP2
chr1.40388604.40388743	ENSG00000187801	-61359	-0.216567	0.271927	FALSE	FALSE	FALSE	FALSE	ZFP69B
chr1.40388604.40388743	ENSG00000260920	-75576	-0.273047	0.301911	FALSE	FALSE	TRUE	TRUE
chr1.40388604.40388743	ENSG00000187815	-88472	0.0857245	0.239632	FALSE	FALSE	TRUE	TRUE	ZFP69
chr1.40389446.40390052	ENSG00000049089	-71630	-0.535136	0.386591	TRUE	TRUE	TRUE	TRUE	COL9A2
chr1.40389446.40390052	ENSG00000227311	-55889	-0.486425	0.349979	TRUE	TRUE	TRUE	TRUE
chr1.40389446.40390052	ENSG00000084070	44596	-0.532687	0.363872	TRUE	TRUE	TRUE	TRUE	SMAP2
chr1.40389446.40390052	ENSG00000187801	-60050	0.605084	0.250585	TRUE	TRUE	FALSE	FALSE	ZFP69B
chr1.40389446.40390052	ENSG00000260920	-74267	0.611022	0.198741	TRUE	TRUE	TRUE	TRUE
chr1.40389446.40390052	ENSG00000187815	-87163	0.604009	0.328267	TRUE	TRUE	TRUE	TRUE	ZFP69
chr1.40393544.40393639	ENSG00000049089	-75728	0.852191	0.131744	TRUE	TRUE	TRUE	TRUE	COL9A2
chr1.40393544.40393639	ENSG00000227311	-59987	0.654839	0.223568	TRUE	TRUE	TRUE	TRUE
chr1.40393544.40393639	ENSG00000084070	48694	0.627395	0.0557029	TRUE	TRUE	TRUE	TRUE	SMAP2
chr1.40393544.40393639	ENSG00000187801	-56463	-0.625945	0.0369698	TRUE	TRUE	FALSE	FALSE	ZFP69B
chr1.40393544.40393639	ENSG00000260920	-70680	-0.52713	0.0688413	TRUE	TRUE	TRUE	TRUE
chr1.40393544.40393639	ENSG00000187815	-83576	-0.641326	0.0226512	TRUE	TRUE	TRUE	TRUE	ZFP69
chr1.40394820.40395121	ENSG00000049089	-77004	-0.380457	0.105107	TRUE	TRUE	TRUE	TRUE	COL9A2
chr1.40394820.40395121	ENSG00000227311	-61263	-0.346958	0.119042	TRUE	TRUE	TRUE	TRUE
chr1.40394820.40395121	ENSG00000084070	49970	-0.367112	0.146415	TRUE	TRUE	TRUE	TRUE	SMAP2
chr1.40394820.40395121	ENSG00000187801	-54981	0.625262	0.12371	TRUE	TRUE	FALSE	FALSE	ZFP69B
chr1.40394820.40395121	ENSG00000260920	-69198	0.661748	0.106185	TRUE	TRUE	TRUE	TRUE
chr1.40394820.40395121	ENSG00000187815	-82094	0.309667	0.0612697	TRUE	TRUE	TRUE	TRUE	ZFP69
chr1.40400412.40400751	ENSG00000049089	-82596	-0.664374	0.135011	TRUE	FALSE	TRUE	TRUE	COL9A2
chr1.40400412.40400751	ENSG00000227311	-66855	-0.489896	0.441811	TRUE	FALSE	TRUE	TRUE
chr1.40400412.40400751	ENSG00000084070	55562	-0.629245	0.0359147	TRUE	FALSE	TRUE	TRUE	SMAP2
chr1.40400412.40400751	ENSG00000187801	-49351	0.81923	0.0649148	TRUE	FALSE	FALSE	FALSE	ZFP69B
chr1.40400412.40400751	ENSG00000260920	-63568	0.756707	0.0326262	TRUE	FALSE	TRUE	TRUE
chr1.40400412.40400751	ENSG00000187815	-76464	0.530508	0.0246199	TRUE	FALSE	TRUE	TRUE	ZFP69
chr1.40668976.40669096	ENSG00000117016	-3319	-0.226117	0.302069	FALSE	FALSE	TRUE	TRUE	RIMS3
chr1.40668976.40669096	ENSG00000272145	22970	-0.612045	0.110536	FALSE	FALSE	TRUE	TRUE
chr1.40668976.40669096	ENSG00000066136	-22552	0.675767	0.177507	FALSE	FALSE	FALSE	FALSE	NFYC
chr1.40708843.40709376	ENSG00000117016	-43186	-0.0108649	0.183178	TRUE	TRUE	TRUE	TRUE	RIMS3
chr1.40708843.40709376	ENSG00000272145	-16777	0.933939	0.0536029	TRUE	TRUE	TRUE	TRUE
chr1.40708843.40709376	ENSG00000066136	17195	-0.910325	0.0309094	TRUE	TRUE	FALSE	FALSE	NFYC
chr1.40708843.40709376	ENSG00000117013	-74636	-0.252143	0.36331	TRUE	TRUE	FALSE	FALSE	KCNQ4
chr1.40809594.40809810	ENSG00000117013	25582	0.174835	0.396773	FALSE	FALSE	FALSE	FALSE	KCNQ4
chr1.40809594.40809810	ENSG00000179862	52556	-0.803669	0.0263918	FALSE	FALSE	TRUE	TRUE	CITED4
chr1.40818668.40818934	ENSG00000117013	34656	0.320471	0.0482392	FALSE	FALSE	FALSE	FALSE	KCNQ4
chr1.40818668.40818934	ENSG00000179862	43432	-0.24588	0.611698	FALSE	FALSE	TRUE	TRUE	CITED4
chr1.40875797.40876025	ENSG00000117013	91785	0.132237	0.768188	FALSE	FALSE	FALSE	FALSE	KCNQ4
chr1.40875797.40876025	ENSG00000179862	-13431	-0.396134	0.334324	FALSE	FALSE	TRUE	TRUE	CITED4
chr1.40984136.40984374	ENSG00000171793	4801	0.956349	0.0234901	TRUE	TRUE	TRUE	TRUE	CTPS1
chr1.40984136.40984374	ENSG00000281207	-30216	0.730339	0.116826	TRUE	TRUE	TRUE	TRUE	SLFNL1-AS1
chr1.40984136.40984374	ENSG00000171790	38863	0.839104	0.0547973	TRUE	TRUE	TRUE	TRUE	SLFNL1
chr1.41003693.41004019	ENSG00000171793	24358	0.168085	0.0957552	FALSE	FALSE	TRUE	TRUE	CTPS1
chr1.41003693.41004019	ENSG00000281207	-10571	0.0826078	0.285973	FALSE	FALSE	TRUE	TRUE	SLFNL1-AS1
chr1.41003693.41004019	ENSG00000171790	19218	0.318401	0.016936	FALSE	FALSE	TRUE	TRUE	SLFNL1
chr1.41516257.41516352	ENSG00000230638	-25717	0.664275	0.0942604	TRUE	TRUE	TRUE	FALSE
chr1.41574192.41574379	ENSG00000230638	32123	0.936131	0.0167468	TRUE	TRUE	TRUE	FALSE
chr1.41627214.41627362	ENSG00000230638	85145	0.917218	0.0274984	TRUE	TRUE	TRUE	FALSE
chr1.41639287.41639570	ENSG00000230638	97218	0.92213	0.0193028	TRUE	FALSE	TRUE	FALSE
chr1.41639739.41639955	ENSG00000230638	97670	0.946268	0.00357299	TRUE	FALSE	TRUE	FALSE
chr1.41641617.41641735	ENSG00000230638	99548	0.887799	0.0667394	TRUE	FALSE	TRUE	FALSE
chr1.42017353.42017544	ENSG00000127124	18381	0.93902	0.0253348	TRUE	TRUE	TRUE	FALSE	HIVEP3
chr1.42282905.42283234	ENSG00000198815	52643	-0.344133	0.0513781	TRUE	FALSE	TRUE	FALSE	FOXJ3
chr1.42282905.42283234	ENSG00000177181	-97561	0.63587	0.055212	TRUE	FALSE	FALSE	FALSE	RIMKLA
chr1.42320191.42320373	ENSG00000198815	15504	0.215139	0.0322306	TRUE	FALSE	TRUE	FALSE	FOXJ3
chr1.42320191.42320373	ENSG00000177181	-60422	-0.433154	0.0161812	TRUE	FALSE	FALSE	FALSE	RIMKLA
chr1.42923025.42923259	ENSG00000164011	76452	0.164975	0.176415	FALSE	FALSE	FALSE	FALSE	ZNF691
chr1.42923025.42923259	ENSG00000117394	35914	0.860855	0.112933	FALSE	FALSE	TRUE	TRUE	SLC2A1
chr1.42923871.42925065	ENSG00000164011	77298	0.169228	0.472917	FALSE	FALSE	FALSE	FALSE	ZNF691
chr1.42923871.42925065	ENSG00000117394	34108	0.453927	0.538661	FALSE	FALSE	TRUE	TRUE	SLC2A1
chr1.42931118.42931547	ENSG00000164011	84545	-0.0374505	0.364952	TRUE	TRUE	FALSE	FALSE	ZNF691
chr1.42931118.42931547	ENSG00000117394	27626	0.084774	0.711785	TRUE	TRUE	TRUE	TRUE	SLC2A1
chr1.42931741.42932456	ENSG00000164011	85168	0.047953	0.693171	TRUE	FALSE	FALSE	FALSE	ZNF691
chr1.42931741.42932456	ENSG00000117394	26717	0.335639	0.430366	TRUE	FALSE	TRUE	TRUE	SLC2A1
chr1.42936733.42936850	ENSG00000164011	90160	0.042158	0.572963	TRUE	TRUE	FALSE	FALSE	ZNF691
chr1.42936733.42936850	ENSG00000117394	22323	-0.527749	0.309326	TRUE	TRUE	TRUE	TRUE	SLC2A1
chr1.42945313.42945440	ENSG00000164011	98740	0.17324	0.203747	FALSE	FALSE	FALSE	FALSE	ZNF691
chr1.42945313.42945440	ENSG00000117394	13733	0.0541171	0.576324	FALSE	FALSE	TRUE	TRUE	SLC2A1
chr1.43349460.43349564	ENSG00000117395	-78524	-0.793428	0.0688212	FALSE	FALSE	TRUE	FALSE	EBNA1BP2
chr1.43349460.43349564	ENSG00000066056	48467	0.419508	0.434328	FALSE	FALSE	TRUE	TRUE	TIE1
chr1.43349460.43349564	ENSG00000117399	-9391	-0.343409	0.150791	FALSE	FALSE	TRUE	TRUE	CDC20
chr1.43349460.43349564	ENSG00000066322	18510	-0.410931	0.122422	FALSE	FALSE	TRUE	TRUE	ELOVL1
chr1.43349460.43349564	ENSG00000159479	40244	-0.738512	0.0542964	FALSE	FALSE	TRUE	TRUE	MED8
chr1.43349460.43349564	ENSG00000198198	-40318	0.563169	0.0930889	FALSE	FALSE	TRUE	TRUE	SZT2
chr1.44631473.44632523	ENSG00000126106	42032	-0.403512	0.36063	FALSE	FALSE	FALSE	FALSE	TMEM53
chr1.44631473.44632523	ENSG00000198520	-42169	-0.475316	0.385687	FALSE	FALSE	TRUE	TRUE	ARMH1
chr1.44652967.44653095	ENSG00000126106	21460	0.130387	0.316161	FALSE	FALSE	FALSE	FALSE	TMEM53
chr1.44652967.44653095	ENSG00000198520	-21597	0.437917	0.0692862	FALSE	FALSE	TRUE	TRUE	ARMH1
chr1.44652967.44653095	ENSG00000142945	-86723	-0.450039	0.455543	FALSE	FALSE	TRUE	FALSE	KIF2C
chr1.44696883.44697021	ENSG00000126106	-22328	-0.559455	0.126978	TRUE	TRUE	FALSE	FALSE	TMEM53
chr1.44696883.44697021	ENSG00000198520	22191	-0.610698	0.220683	TRUE	TRUE	TRUE	TRUE	ARMH1
chr1.44696883.44697021	ENSG00000142945	-42797	-0.509455	0.00188079	TRUE	TRUE	TRUE	FALSE	KIF2C
chr1.44696883.44697021	ENSG00000225721	78789	-0.808122	0.120006	TRUE	TRUE	TRUE	TRUE
chr1.44696883.44697021	ENSG00000142937	-78230	-0.198562	0.51414	TRUE	TRUE	TRUE	TRUE	RPS8
chr1.44696883.44697021	ENSG00000200913	-79469	-0.864578	0.00892518	TRUE	TRUE	TRUE	TRUE	SNORD46
chr1.44696883.44697021	ENSG00000202031	-80822	-0.515369	0.276194	TRUE	TRUE	FALSE	FALSE	SNORD38A
chr1.44696883.44697021	ENSG00000234093	83694	0.134065	0.177384	TRUE	TRUE	TRUE	TRUE
chr1.44696883.44697021	ENSG00000142959	90684	0.131027	0.0873846	TRUE	TRUE	FALSE	FALSE	BEST4
chr1.44813579.44814144	ENSG00000142945	73761	0.792636	0.0974563	TRUE	TRUE	TRUE	FALSE	KIF2C
chr1.44813579.44814144	ENSG00000225721	-37769	0.433469	0.150118	TRUE	TRUE	TRUE	TRUE
chr1.44813579.44814144	ENSG00000142937	38328	0.0960391	0.794492	TRUE	TRUE	TRUE	TRUE	RPS8
chr1.44813579.44814144	ENSG00000200913	37089	0.693433	0.0029806	TRUE	TRUE	TRUE	TRUE	SNORD46
chr1.44813579.44814144	ENSG00000202031	35736	0.382229	0.373937	TRUE	TRUE	FALSE	FALSE	SNORD38A
chr1.44813579.44814144	ENSG00000234093	-32864	-0.353469	0.279304	TRUE	TRUE	TRUE	TRUE
chr1.44813579.44814144	ENSG00000142959	-25874	-0.493504	0.110934	TRUE	TRUE	FALSE	FALSE	BEST4
chr1.44813579.44814144	ENSG00000173846	13354	0.0453321	0.366809	TRUE	TRUE	TRUE	TRUE	PLK3
chr1.44813579.44814144	ENSG00000188396	-6904	-0.295054	0.0464132	TRUE	TRUE	TRUE	TRUE	TCTEX1D4
chr1.44813579.44814144	ENSG00000222009	5097	0.0273662	0.100312	TRUE	TRUE	TRUE	TRUE	BTBD19
chr1.44813579.44814144	ENSG00000117425	28919	-0.26447	0.34717	TRUE	TRUE	FALSE	FALSE	PTCH2
chr1.44835981.44836099	ENSG00000142945	96163	-0.0602041	0.374337	FALSE	FALSE	TRUE	FALSE	KIF2C
chr1.44835981.44836099	ENSG00000225721	-60171	-0.332263	0.527177	FALSE	FALSE	TRUE	TRUE
chr1.44835981.44836099	ENSG00000142937	60730	0.493319	0.0647992	FALSE	FALSE	TRUE	TRUE	RPS8
chr1.44835981.44836099	ENSG00000200913	59491	-0.109523	0.702712	FALSE	FALSE	TRUE	TRUE	SNORD46
chr1.44835981.44836099	ENSG00000202031	58138	-0.00034934	0.517462	FALSE	FALSE	FALSE	FALSE	SNORD38A
chr1.44835981.44836099	ENSG00000234093	-55266	0.0916392	0.420991	FALSE	FALSE	TRUE	TRUE
chr1.44835981.44836099	ENSG00000142959	-48276	-0.131447	0.438653	FALSE	FALSE	FALSE	FALSE	BEST4
chr1.44835981.44836099	ENSG00000173846	35756	-0.109647	0.037458	FALSE	FALSE	TRUE	TRUE	PLK3
chr1.44835981.44836099	ENSG00000188396	-29306	-0.305527	0.238167	FALSE	FALSE	TRUE	TRUE	TCTEX1D4
[truncated: 51,550 more rows]
