# Supplementary material for: Progesterone Inhibits the Establishment of Activation-Associated Chromatin During TH1 Differentiation
Source: Front Immunol. 2022 Feb 2;13:835625. doi: 10.3389/fimmu.2022.835625 (PMC8848251; doi:10.3389/fimmu.2022.835625)
Supplement: Supplementary file 6 [file Table_5.xlsx]

## Sheet: Table S5
Supplemental Table S5. Top 10 transcription factors in promoter peaks over the time series in between genes associated to peaks that are overlapping between genes upregulated during TH1 and downregulated by progesterone. Log p values for each TF motis is given as well as the rankning of the TF, number of targets and the names of the targets. Related to Figure 3 in the manuscript. Log p values bel…
SYMBOL	Motif Name	Log P-value 0.5 hr	Log P-value 1 hr	Log P-value 2 hrs	Log P-value 6 hrs	Log P-value 24 hrs	Rank 0.5 hr	Rank 1 hr	Rank 2 hrs	Rank 6 hrs	Rank 24 hrs	n Targets 0.5 hr	n Targets 1 hr	n Targets 2 hrs	n Targets 6 hrs	n Targets 24 hrs	Targets 0.5 hr	n Targets 1 hr	Targets 2 hrs	Targets 6 hrs	Targets 24 hrs
RELA	NFkB-p65(RHD)/GM12787-p65-ChIP-Seq(GSE19485)/Homer	ns	-10.94	-10.15	-6.019	-5.568		1				2	11					CA6,ZC3H12A,LINC02649,CLUHP3,ZFPM1,KDM6B,EVI2A,REL,TANK,COX18,GEM
BACH2	Bach2(bZIP)/OCILy7-Bach2-ChIP-Seq(GSE44420)/Homer	ns	-10.39	-17.37	-19.48	-23.69		2	9	10	10	0	6	8	10	15		PHLDB1,GAPDH,KDM6B,MIR4435-2HG,SBF2-AS1,DUSP2	TTF2,SBF2-AS1,GAPDH,PSME4,CYTOR,DUSP2,MIR4435-2HG,GEM	SBF2-AS1,FOSL1,RMI2,CYTOR,DUSP2,MIR4435-2HG,PGAP1,PSMD5,MTMR2,PSME4	TTF2,RGS2,EHD1,GAPDH,RMI2,KDM6B,CYTOR,DUSP2,MIR4435-2HG,PGAP1,TRIM27,ACTR3C,GEM,MIR762HG,CORO6
FOS	Fos(bZIP)/TSC-Fos-ChIP-Seq(GSE110950)/Homer	ns	-8.265	-22.38	-28.68	-40.27		3	1	7	1	0	9	14	22	36		PTPN22,PHLDB1,GAPDH,KDM6B,ANTXR2,H2AC18,CD84,SBF2-AS1,DUSP2	GBP5,PTPN22,TTF2,SBF2-AS1,GAPDH,CORO6,TECR,PSME4,CYTOR,DUSP2,GEM,ZNF483,ACSL4,MIR4435-2HG	SNORA73B,GBP5,SBF2-AS1,FOSL1,CORO6,EVI2B,CD226,ZNF562,CYTOR,DUSP2,MIR4435-2HG,ATP5PF,GPR171,MYB,ZNF483,PSMD5,PTPN22,MTMR2,RMI2,PSME4,RFESD,PGK1	HECTD3,PTPN22,TTF2,H2AC18,RGS2,TM9SF3,ZDHHC16,C10orf95,SBF2-AS1,EHD1,GAPDH,DCUN1D2,ARF6,ZFP36L1,BATF,KDM6B,CORO6,NR1D1,SLC25A10,TECR,CYTOR,DUSP2,MIR4435-2HG,NPM1,TRIM27,MYB,ACTR3C,GEM,AGTPBP1,PGK1,P2RY10,SLC12A6,NSD2,SNORD100,GADD45G,IARS1
ATF3	Atf3(bZIP)/GBM-ATF3-ChIP-Seq(GSE33912)/Homer	ns	-7.667	-21.47	-28.99	-35.98		4	3	6	5	0	9	14	23	35		PTPN22,PHLDB1,GAPDH,KDM6B,ANTXR2,H2AC18,CD84,SBF2-AS1,DUSP2	GBP5,PTPN22,TTF2,SBF2-AS1,GAPDH,CORO6,TECR,PSME4,CYTOR,DUSP2,GEM,ZNF483,ACSL4,MIR4435-2HG	SNORA73B,GBP5,ABL2,SBF2-AS1,FOSL1,CORO6,EVI2B,CD226,ZNF562,CYTOR,DUSP2,MIR4435-2HG,ATP5PF,GPR171,NR3C1,MYB,ZNF483,PSMD5,PTPN22,MTMR2,RMI2,PSME4,PGK1	PTPN22,TTF2,H2AC18,RGS2,TM9SF3,ZDHHC16,C10orf95,SBF2-AS1,EHD1,GAPDH,DCUN1D2,ARF6,BATF,KDM6B,CORO6,NR1D1,SLC25A10,TECR,SMG9,CYTOR,DUSP2,MIR4435-2HG,STIMATE,NR3C1,NPM1,TRIM27,MYB,ACTR3C,GEM,PGK1,ABL2,SLC12A6,NSD2,SNORD100,GADD45G
FOSL2	Fra2(bZIP)/Striatum-Fra2-ChIP-Seq(GSE43429)/Homer	ns	-7.584	-19.8	-29.38	-33.23		5	6	4	8	0	8	12	21	30		PTPN22,PHLDB1,GAPDH,KDM6B,ANTXR2,H2AC18,SBF2-AS1,DUSP2	PTPN22,TTF2,SBF2-AS1,GAPDH,CORO6,TECR,PSME4,CYTOR,DUSP2,GEM,ACSL4,MIR4435-2HG	SNORA73B,ABL2,SBF2-AS1,FOSL1,CORO6,EVI2B,CD226,ZNF562,CYTOR,DUSP2,MIR4435-2HG,ATP5PF,GPR171,NR3C1,MYB,PSMD5,PTPN22,MTMR2,RMI2,PSME4,PGK1	PTPN22,TTF2,H2AC18,RGS2,TM9SF3,ZDHHC16,C10orf95,SBF2-AS1,EHD1,GAPDH,DCUN1D2,KDM6B,CORO6,NR1D1,SLC25A10,TECR,CYTOR,DUSP2,MIR4435-2HG,NR3C1,NPM1,TRIM27,MYB,ACTR3C,GEM,PGK1,ABL2,NSD2,SNORD100,GADD45G
STAT3	Stat3(Stat)/mES-Stat3-ChIP-Seq(GSE11431)/Homer	ns	-7.38	-5.005	ns	-3.599		6				2	9					CA6,CLEC2D,ZNF267,TMEM88,COX18,LOC100128059,NR4A3,BTG2,GPR171
PRDM10	PRDM10(Zf)/HEK293-PRDM10.eGFP-ChIP-Seq(Encode)/Homer	0	-7.326	ns	ns	ns		7				0	5					CD84,KDM6B,TANK,MIR6821,COX18
FOSL1	Fra1(bZIP)/BT549-Fra1-ChIP-Seq(GSE46166)/Homer	ns	-7.106	-20.85	-29.78	-37.86		8	4	2	3	0	8	13	22	34		PTPN22,PHLDB1,GAPDH,KDM6B,ANTXR2,H2AC18,SBF2-AS1,DUSP2	PTPN22,TTF2,SBF2-AS1,GAPDH,CORO6,TECR,PSME4,CYTOR,DUSP2,GEM,ZNF483,ACSL4,MIR4435-2HG	SNORA73B,ABL2,SBF2-AS1,FOSL1,CORO6,EVI2B,CD226,ZNF562,CYTOR,DUSP2,MIR4435-2HG,ATP5PF,GPR171,NR3C1,MYB,ZNF483,PSMD5,PTPN22,MTMR2,RMI2,PSME4,PGK1	PTPN22,TTF2,H2AC18,RGS2,TM9SF3,ZDHHC16,C10orf95,SBF2-AS1,EHD1,GAPDH,DCUN1D2,ARF6,BATF,KDM6B,CORO6,NR1D1,SLC25A10,TECR,CYTOR,DUSP2,MIR4435-2HG,NR3C1,NPM1,TRIM27,MYB,ACTR3C,GEM,PGK1,ABL2,SLC12A6,NSD2,SNORD100,GADD45G,IARS1
RELA	NFkB-p65-Rel(RHD)/ThioMac-LPS-Expression(GSE23622)/Homer	0	-7.061	-4.987	ns	-5.872		9				0	5					ZC3H12A,CLUHP3,KDM6B,REL,COX18
JUN	AP-1(bZIP)/ThioMac-PU.1-ChIP-Seq(GSE21512)/Homer	ns	-6.583	-18.99	-29.23	-34.71		10	8	5	7	0	9	14	25	36		PTPN22,PHLDB1,GAPDH,KDM6B,ANTXR2,H2AC18,CD84,SBF2-AS1,DUSP2	GBP5,PTPN22,TTF2,SBF2-AS1,GAPDH,CORO6,TECR,PSME4,CYTOR,DUSP2,GEM,ZNF483,ACSL4,MIR4435-2HG	SNORA73B,GBP5,ABL2,SBF2-AS1,FOSL1,CORO6,EVI2B,CD226,ZNF562,CYTOR,DUSP2,MIR4435-2HG,PGAP1,ATP5PF,GPR171,NR3C1,MYB,ZNF483,PSMD5,PTPN22,MTMR2,RMI2,PSME4,RFESD,PGK1	HECTD3,PTPN22,TTF2,H2AC18,RGS2,TM9SF3,ZDHHC16,C10orf95,SBF2-AS1,EHD1,GAPDH,DCUN1D2,ARF6,BATF,KDM6B,CORO6,NR1D1,SLC25A10,TECR,SMG9,CYTOR,DUSP2,MIR4435-2HG,STIMATE,NR3C1,NPM1,TRIM27,MYB,ACTR3C,GEM,PGK1,ABL2,SLC12A6,NSD2,SNORD100,GADD45G
BATF	BATF(bZIP)/Th17-BATF-ChIP-Seq(GSE39756)/Homer	ns	-5.947	-20.23	-30.77	-37.57			5	1	4	0		14	25	36			GBP5,PTPN22,TTF2,SBF2-AS1,GAPDH,CORO6,TECR,PSME4,CYTOR,DUSP2,GEM,ZNF483,ACSL4,MIR4435-2HG	SNORA73B,GBP5,ABL2,SBF2-AS1,FOSL1,CORO6,EVI2B,CD226,ZNF562,CYTOR,DUSP2,MIR4435-2HG,PGAP1,ATP5PF,GPR171,NR3C1,MYB,ZNF483,PSMD5,PTPN22,MTMR2,RMI2,PSME4,RFESD,PGK1	PTPN22,TTF2,H2AC18,RGS2,TM9SF3,ZDHHC16,C10orf95,SBF2-AS1,EHD1,BIRC2,GAPDH,DCUN1D2,ARF6,ZFP36L1,BATF,KDM6B,CORO6,NR1D1,SLC25A10,TECR,SMG9,CYTOR,DUSP2,MIR4435-2HG,ZFR,NR3C1,NPM1,TRIM27,MYB,ACTR3C,GEM,PGK1,ABL2,NSD2,SNORD100,GADD45G
JUNB	JunB(bZIP)/DendriticCells-Junb-ChIP-Seq(GSE36099)/Homer	ns	-6.57	-19.61	-29.4	-35.51			7	3	6	0		13	23	33			PTPN22,TTF2,SBF2-AS1,GAPDH,CORO6,TECR,PSME4,CYTOR,DUSP2,GEM,ZNF483,ACSL4,MIR4435-2HG	SNORA73B,ABL2,SBF2-AS1,FOSL1,CORO6,EVI2B,CD226,ZNF562,CYTOR,DUSP2,MIR4435-2HG,PGAP1,ATP5PF,GPR171,NR3C1,MYB,ZNF483,PSMD5,PTPN22,MTMR2,RMI2,PSME4,PGK1	PTPN22,TTF2,H2AC18,RGS2,TM9SF3,ZDHHC16,C10orf95,SBF2-AS1,EHD1,GAPDH,DCUN1D2,ARF6,BATF,KDM6B,CORO6,NR1D1,SLC25A10,TECR,SMG9,CYTOR,DUSP2,MIR4435-2HG,NR3C1,NPM1,TRIM27,MYB,ACTR3C,GEM,PGK1,ABL2,NSD2,SNORD100,GADD45G
FOSL2	Fosl2(bZIP)/3T3L1-Fosl2-ChIP-Seq(GSE56872)/Homer	ns	-6.3	-21.51	-26.98	-37.91			2	8	2	0		11	17	28			PTPN22,TTF2,SBF2-AS1,GAPDH,CORO6,TECR,PSME4,CYTOR,DUSP2,GEM,MIR4435-2HG	SNORA73B,ABL2,SBF2-AS1,FOSL1,CORO6,EVI2B,CD226,ZNF562,CYTOR,DUSP2,MIR4435-2HG,MYB,PSMD5,PTPN22,MTMR2,PSME4,PGK1	HECTD3,PTPN22,TTF2,RGS2,TM9SF3,C10orf95,SBF2-AS1,EHD1,GAPDH,DCUN1D2,KDM6B,CORO6,NR1D1,SLC25A10,TECR,CYTOR,DUSP2,MIR4435-2HG,NPM1,TRIM27,MYB,ACTR3C,GEM,PGK1,ABL2,NSD2,SNORD100,GADD45G
JUN	Jun-AP1(bZIP)/K562-cJun-ChIP-Seq(GSE31477)/Homer	ns	-5.384	-15.54	-20.04	-25.29			10	9	9	0		8	13	20			SBF2-AS1,GAPDH,CORO6,PSME4,CYTOR,DUSP2,GEM,MIR4435-2HG	SBF2-AS1,FOSL1,CORO6,EVI2B,ZNF562,CYTOR,DUSP2,MIR4435-2HG,MYB,PSMD5,MTMR2,PSME4,PGK1	C10orf95,SBF2-AS1,EHD1,GAPDH,DCUN1D2,KDM6B,CORO6,NR1D1,SLC25A10,CYTOR,DUSP2,MIR4435-2HG,NPM1,TRIM27,MYB,ACTR3C,GEM,PGK1,SNORD100,GADD45G
MAFA	MafA(bZIP)/Islet-MafA-ChIP-Seq(GSE30298)/Homer	-3.333	-3.295	-4.209	-10.34	-9.949	1					2					FOS,CD69
AR	AR-halfsite(NR)/LNCaP-AR-ChIP-Seq(GSE27824)/Homer	-3.163	ns	ns	-3.557	ns	2					3					ERCC1,NR4A3,EGR1
STAT3	Stat3+il21(Stat)/CD4-Stat3-ChIP-Seq(GSE19198)/Homer	-3.131	-5.12	-5.183	ns	ns	3					2					CA6,NR4A3
