# Supplementary material for: Progesterone Inhibits the Establishment of Activation-Associated Chromatin During TH1 Differentiation
Source: Front Immunol. 2022 Feb 2;13:835625. doi: 10.3389/fimmu.2022.835625 (PMC8848251; doi:10.3389/fimmu.2022.835625)
Supplement: Supplementary file 7 [file Table_6.xlsx]

## Sheet: Table S6
Supplemental Table S6. Top 10 transcription factors in distal peaks over the time series in between genes associated to peaks that are overlapping between genes upregulated during TH1 and downregulated by progesterone. Log p values for each TF motis is given as well as the rankning of the TF, number of targets and the names of the targets. Related to Figure 3 in the manuscript. Log p values below…
SYMBOL	Motif Name	Log P-value 0.5 hr	Log P-value 1 hr	Log P-value 2 hrs	Log P-value 6 hrs	Log P-value 24 hrs	Rank 0.5 hr	Rank 1 hr	Rank 2 hrs	Rank 6 hrs	Rank 24 hrs	n Targets 0.5 hr	n Targets 1 hr	n Targets 2 hrs	n Targets 6 hrs	n Targets 24 hrs	Targets 0.5 hr	n Targets 1 hr	Targets 2 hrs	Targets 6 hrs	Targets 24 hrs
NFATC1	NFAT(RHD)/Jurkat-NFATC1-ChIP-Seq(Jolma_et_al.)/Homer	-11.95	-45.51	-37.93	-51.72	-88.65	1	10					60					TNFRSF1B,ZBTB17,LRRC8B,CD53,LMNA,FASLG,PTPRC,RASSF5,DYRK3,MTPAP,CD82,MPZL2,ETS1,WNK1,CSRNP2,CRADD,BICDL1,GNG2,KSR1,MAP3K14,TBX21,TUBD1,POU2F2,LBH,MAP4K4,ANKRD44-AS1,SCLY,ROMO1,IL2RB,GRAMD4,PIM3,CCR4,TNIP2,KLB,RHOH,TMEM131L,MED7,LOC100128059,IRF4,ATXN1,BACH2,FYN,HBS1L,SYNJ2,RNF216,RNF19A,SLA,TOP1MT,TLE4,LINC01281,INGX,SYNE2,TRIM69,HEATR3,NDUFV2,LINC01891,IER3,SNX9,NEIL2,PDE7A			TNFRSF1B,LAPTM5,PUM1,RBBP4,MRPS15,HPDL,SSBP3,IL23R,LRRC8B,DIPK1A,CD53,NBPF26,LMNA,F5,C1orf112,FASLG,STX6,ODR4,PTPRC,RASSF5,DYRK3,MTPAP,ASCC1,IFIT3,CHUK,DUSP5,CSTF3,TMEM109,VPS37C,UCP2,DCUN1D5,DLAT,MPZL2,ETS1,WNK1,RIMKLB,BCL2L14,DUSP16,STK38L,SLC38A1,TESPA1,IFNG,MDM1,CPM,ATP2B1,CEP83,PPP1CC,BICDL1,ABCB9,OGFOD2,LINC02341,GPR180,HNRNPC,PSMA6,PRKCH,SYNE2,ZFP36L1,SUSD6,SIPA1L1,FOXN3,PPP4R3A,TRAF3,NOP1…
STAT5A	STAT5(Stat)/mCD4+-Stat5-ChIP-Seq(GSE12346)/Homer	-11.57	-4.922	-4.213	ns	ns	2
STAT1	STAT1(Stat)/HelaS3-STAT1-ChIP-Seq(GSE12782)/Homer	-9.33	-6.092	-7.011	-4.266	-6.648	3
STAT3	Stat3+il21(Stat)/CD4-Stat3-ChIP-Seq(GSE19198)/Homer	-9.24	-6.058	-3.65	-3.76	ns	4
RFX6	Rfx6(HTH)/Min6b1-Rfx6.HA-ChIP-Seq(GSE62844)/Homer	-6.147	ns	ns	ns	ns	5
STAT4	STAT4(Stat)/CD4-Stat4-ChIP-Seq(GSE22104)/Homer	-6.101	-3.5	-4.536	ns	ns	6
CUX1	CUX1(Homeobox)/K562-CUX1-ChIP-Seq(GSE92882)/Homer	-5.608	ns	ns	ns	ns	7
MEF2A	Mef2a(MADS)/HL1-Mef2a.biotin-ChIP-Seq(GSE21529)/Homer	-5.164	ns	-4.027	ns	-3.405	8
TCF21	Tcf21(bHLH)/ArterySmoothMuscle-Tcf21-ChIP-Seq(GSE61369)/Homer	-5.016	-3.275	ns	ns	ns	9
MYF5	Myf5(bHLH)/GM-Myf5-ChIP-Seq(GSE24852)/Homer	-4.79	-4.511	ns	ns	ns	10
BACH2	Bach2(bZIP)/OCILy7-Bach2-ChIP-Seq(GSE44420)/Homer	ns	-22.53	-56.95	-124.8	-141.5				10	10	1			86	114	BACH2			TNFRSF9,ENO1,IL12RB2,CD2,FAM72D,SLAMF7,CAPN2,WNT9A,PCGF5,MRPL17,WEE1,HTATIP2,CD82,SIK3,MDM1,HNRNPC,SIPA1L1,GOLGA8M,NOP10,SRP14,LIPC,MESD,AKAP13,TMEM208,ADORA2B,TBX21,PSMD12,TXNL1,POLR2E,IQCN,ZC3H4,GPN1,VPS54,MGAT4A,GTDC1,RBMS1,MYO1B,PGAP1,ZNF831,LOC91370,TEX264,LINC02085,CNBP,IL1RAP,PCYT1A,TNIP2,NFKB1,IL7R,SEC24A,SFXN1,NEDD9,ADTRP,GFOD1,ATXN1,IER3,NUDT3,BACH2,GTF3C6,CEP85L,RNF216,LOC101930085,AOA…	TNFRSF9,ENO1,STK40,LSM10,IL12RB2,LRRC8D,CD2,SLAMF7,CAPN2,WNT9A,GALNT2,PIP4K2A,PLAU,WEE1,HTATIP2,TMEM123,SIK3,BCL2L14,TESPA1,CS,MDM1,NDFIP2,HNRNPC,ARF6,SIPA1L1,CDCA4,GOLGA8M,NOP10,MESD,AKAP13,ZNF267,SLC7A5,ADORA2B,KSR1,HSF5,PSMD12,SLC26A11,TXNL1,TRIP10,WIZ,NFKBIB,EML2,ZC3H4,TAF1B,NCOA1,GPN1,REL,TANK,TLK1,GLS,MYO1B,PGAP1,ZNF831,USP25,LINC00158,ABCG1,IL2RB,KCTD17,TEX264,CNBP,RASA2,TNFSF10,B3GNT5,TNI…
JUN	Jun-AP1(bZIP)/K562-cJun-ChIP-Seq(GSE31477)/Homer	ns	-61.84	-156	-278.7	-280.7		9	9	9	9	2	45	96	169	217	SNX9,BACH2	ENO1,LRRC8B,GFI1,LMNA,CAPN2,PFKP,SLC35F2,HNRNPC,RTRAF,FOXN3-AS1,CLK3,SELENOS,CD2BP2,KSR1,IQCN,ZC3H4,TAF1B,REL,CYTIP,LRRFIP1,TOX2,LINC01215,WDR1,NFKB1,MAML3,RICTOR,HAVCR2,GPRIN1,ECHDC1,SNX9,EZR,GET4,RNF216,TUT7,TRAF1,MAP3K14,PSMD12,QPCT,MAP4K4,TNIP2,GFOD1,CDKN1A,CDK6,ERI1,NEIL2	ENO1,LRRC8B,CD2,PSMB4,LMNA,CAPN2,WNT9A,PFKP,PFKFB3,DNAJB12,PLAU,DUSP5,GRK5,INPP5F,MRPL17,SNORA8,SLC35F2,SH2B3,RBM19,USP12,HNRNPC,GNG2,RTRAF,SUSD6,SEMA7A,SELENOS,ADORA2B,KSR1,STAT3,MAP3K14,TBX21,PSMD12,TRIP10,TNFSF14,CPAMD8,IQCN,TAF1B,DNMT3A,QPCT,SERTAD2,MAP4K4,MGAT5,DARS1,RAPH1,CTLA4,LINC01891,LRRFIP1,AVP,TOX2,MIR155HG,IFNGR2,ENTHD1,LINC01215,TNIP2,WDR1,NFKB1,MAML3,IL7R,RICTOR,HAVCR2,SFXN1,DUSP22…	TNFRSF9,ENO1,IL12RB2,GBP1,LRRC8B,GFI1,ATP1A1,CD2,FAM72D,LMNA,SLAMF7,PIGC,FASLG,CAPN2,WNT9A,CAMK1D,ADO,PCGF5,CHUK,DUSP5,INPP5F,MRPL17,WEE1,HTATIP2,ALKBH3,CD82,ZFP91,SIK3,BCL2L14,C12orf73,HCAR1,FNDC3A,HNRNPC,GNG2,RTRAF,SIPA1L1,BATF,FOXN3-AS1,BCL11B,NOP10,SRP14,ARPP19,LIPC,MESD,SEC11A,SELENOS,N4BP1,ADORA2B,STAT3,TBX21,GNA13,PSMD12,METTL4,TXNL1,POLR2E,TNFSF14,LDLR,CPAMD8,IQCN,LTBP4,ZC3H4,YWHAQ,GPN1,S…	TNFRSF9,ENO1,RBBP4,YARS1,STK40,LSM10,IL12RB2,GBP1,LRRC8B,LRRC8D,GFI1,ATP1A1,CD2,TENT5C,S100A11,LMNA,SLC25A44,IFI16,SLAMF7,DUSP10,CAPN2,WNT9A,GALNT2,FH,PFKP,ST8SIA6,PIP4K2A,ADO,EGR2,PLAU,PRXL2A,CHUK,GRK5,INPP5F,WEE1,HTATIP2,ALKBH3,DDIAS,EED,TMEM123,SLC35F2,SIK3,BCL2L14,DDX47,SLC38A1,TESPA1,CS,C12orf73,SH2B3,RB1,NDFIP2,HNRNPC,RTRAF,GMFB,SIPA1L1,BATF,LINC01550,CDCA4,NOP10,SEMA7A,MESD,SEC11A,CHD2,ZNF…
FOSL2	Fosl2(bZIP)/3T3L1-Fosl2-ChIP-Seq(GSE56872)/Homer	ns	-64.09	-167.8	-323.3	-349.6		8	8	8	8	2	49	103	191	254	SNX9,BACH2	ENO1,LRRC8B,GFI1,LMNA,CAPN2,PFKP,APBB1IP,SLC35F2,HNRNPC,RTRAF,FOXN3-AS1,CLK3,SELENOS,IL21R,CD2BP2,KSR1,IQCN,ZC3H4,TAF1B,REL,CYTIP,LRRFIP1,TOX2,PMEPA1,LINC01215,WDR1,NFKB1,MAML3,RICTOR,HAVCR2,GPRIN1,ECHDC1,SNX9,EZR,GET4,RNF216,DDX56,TUT7,TRAF1,MAP3K14,PSMD12,QPCT,MAP4K4,TNIP2,GFOD1,CDKN1A,CDK6,ERI1,NEIL2	ENO1,LRRC8B,CD2,PSMB4,LMNA,CAPN2,WNT9A,PFKP,IL2RA,PFKFB3,ADO,DNAJB12,PLAU,IFIT3,DUSP5,GRK5,INPP5F,MRPL17,SNORA8,SLC35F2,SH2B3,RBM19,USP12,HNRNPC,GNG2,RTRAF,SUSD6,SEMA7A,SELENOS,ADORA2B,KSR1,STAT3,MAP3K14,TBX21,PSMD12,TRIP10,TNFSF14,CPAMD8,IQCN,TAF1B,DNMT3A,QPCT,SERTAD2,MAP4K4,IMP4,MGAT5,DARS1,RAPH1,CTLA4,LINC01891,LRRFIP1,AVP,TOX2,MIR155HG,IFNGR2,ENTHD1,LINC01215,TNIP2,WDR1,STIM2,NFKB1,MAML3,IL7R…	TNFRSF9,ENO1,IL12RB2,GBP1,LRRC8B,GFI1,ATP1A1,CD2,FAM72D,LMNA,SLAMF7,PIGC,FASLG,CAPN2,WNT9A,CAMK1D,ADO,IFIT3,PCGF5,CHUK,DUSP5,INPP5F,MRPL17,WEE1,HTATIP2,ALKBH3,CD82,ZFP91,SIK3,MPZL2,BCL2L14,C12orf73,HCAR1,FNDC3A,RASA3,HNRNPC,GNG2,RTRAF,SIPA1L1,BATF,FOXN3-AS1,FBLN5,BCL11B,NOP10,SRP14,ARPP19,LIPC,MESD,SEC11A,SELENOS,N4BP1,TMEM208,ADORA2B,STAT3,KANSL1-AS1,TBX21,GNA13,PSMD12,METTL4,TXNL1,POLR2E,TNFSF1…	TNFRSF9,ENO1,PUM1,RBBP4,YARS1,STK40,LSM10,IL12RB2,GBP1,LRRC8B,LRRC8D,GFI1,LRIG2,ATP1A1,CD2,TENT5C,S100A11,LMNA,SLC25A44,IFI16,SLAMF7,DUSP10,CAPN2,WNT9A,GALNT2,FH,PFKP,IL2RA,ST8SIA6,PIP4K2A,ADO,EGR2,PLAU,PRXL2A,CHUK,GRK5,INPP5F,WEE1,HTATIP2,ALKBH3,DDIAS,EED,TMEM123,SLC35F2,SIK3,MPZL2,NLRX1,BCL2L14,DDX47,SLC38A1,TESPA1,CS,C12orf73,SH2B3,BCL7A,LINC02341,RB1,NDFIP2,HNRNPC,RTRAF,GMFB,SIPA1L1,BATF,FBLN…
FOSL2	Fra2(bZIP)/Striatum-Fra2-ChIP-Seq(GSE43429)/Homer	ns	-94.28	-220.8	-401	-461.7		3	7	7	7	2	65	129	226	311	SNX9,BACH2	ENO1,ZBTB17,YARS1,LRRC8B,GFI1,LMNA,SLAMF1,DYRK3,CAPN2,PFKP,APBB1IP,SLC35F2,PHLDA1,SH2B3,HNRNPC,RTRAF,FOXN3-AS1,CLK3,SELENOS,IL21R,CD2BP2,KSR1,IQCN,ZC3H4,TAF1B,REL,CYTIP,ITGA6-AS1,LRRFIP1,TOX2,PMEPA1,LINC00158,IRAK2,LINC01215,WDR1,NFKB1,MAML3,RICTOR,HAVCR2,GPRIN1,BACH2,ECHDC1,SNX9,EZR,GET4,RNF216,DDX56,EZH2,POLR2K,SLA,TUT7,TRAF1,MAP3K14,PSMD12,QPCT,PCBP1-AS1,MAP4K4,BTLA,TNIP2,GFOD1,CDKN1A,CDK6,LIN…	ENO1,YARS1,HPDL,LRRC8B,CD2,PSMB4,LMNA,SLAMF1,DYRK3,CAPN2,WNT9A,PFKP,IL2RA,PFKFB3,ADO,DNAJB12,PLAU,IFIT3,DUSP5,GRK5,INPP5F,MRPL17,SNORA8,SLC35F2,SORL1,PHLDA1,SH2B3,RBM19,USP12,HNRNPC,GNG2,RTRAF,SUSD6,GOLGA8M,SEMA7A,SELENOS,ADORA2B,KSR1,STAT3,MAP3K14,TBX21,PSMD12,TRIP10,TNFSF14,ADAMTS10,CPAMD8,IQCN,TAF1B,NOL10,DNMT3A,QPCT,SERTAD2,MAP4K4,IMP4,MGAT5,DARS1,ITGA6-AS1,RAPH1,CTLA4,LINC01891,LRRFIP1,AVP,T…	TNFRSF9,ENO1,ZBTB17,CDC42,IL12RB2,GBP1,LRRC8B,GFI1,ATP1A1,CD2,TTF2,FAM72D,IL6R-AS1,LMNA,SLAMF7,PIGC,FASLG,CAPN2,WNT9A,CAMK1D,ADO,IFIT3,PCGF5,CHUK,DUSP5,PDCD4,INPP5F,MRPL17,WEE1,HTATIP2,ALKBH3,CD82,ZFP91,SIK3,MPZL2,NLRX1,SORL1,BCL2L14,PHLDA1,BTG1,C12orf73,HCAR1,NUP58,FNDC3A,HNRNPC,MAP4K5,GNG2,RTRAF,SIPA1L1,BATF,FOXN3-AS1,FBLN5,BCL11B,GOLGA8M,NOP10,SRP14,ARPP19,LIPC,MESD,SEC11A,AKAP13,SELENOS,RSL1D…	TNFRSF9,ENO1,VPS13D,ZBTB17,PUM1,PTP4A2,RBBP4,YARS1,STK40,LSM10,HPDL,IL12RB2,GBP1,LRRC8B,LRRC8D,GFI1,LRIG2,ATP1A1,CD2,TTF2,TENT5C,S100A11,IL6R-AS1,LMNA,SLC25A44,IFI16,SLAMF1,SLAMF7,DYRK3,DUSP10,TLR5,CAPN2,WNT9A,GALNT2,FH,PFKP,IL2RA,ST8SIA6,PIP4K2A,OTUD1,ADO,EGR2,SGPL1,PLAU,PRXL2A,CHUK,MXI1,GRK5,INPP5F,WEE1,HTATIP2,ALKBH3,DDIAS,EED,MTMR2,MAML2,TMEM123,SLC35F2,SIK3,PAFAH1B2,MPZL2,NLRX1,SORL1,BCL2L14…
FOSL1	Fra1(bZIP)/BT549-Fra1-ChIP-Seq(GSE46166)/Homer	ns	-91.84	-235.7	-459	-516.1		5	4	3	5	2	65	136	250	341	SNX9,BACH2	ENO1,ZBTB17,LRRC8B,GFI1,LMNA,SLAMF1,DYRK3,CAPN2,PFKP,APBB1IP,SLC35F2,PHLDA1,PPTC7,SH2B3,HNRNPC,RTRAF,FOXN3-AS1,CLK3,SELENOS,IL21R,CD2BP2,KSR1,MAP3K14,IQCN,ZC3H4,TAF1B,REL,CYTIP,ITGA6-AS1,LRRFIP1,TOX2,PMEPA1,LINC00158,IRAK2,LINC01215,WDR1,NFKB1,MAML3,RICTOR,HAVCR2,GPRIN1,BACH2,ECHDC1,SNX9,EZR,GET4,RNF216,DDX56,POLR2K,TUT7,TRAF1,TNFRSF1B,PSMD12,PVR,QPCT,PCBP1-AS1,MAP4K4,BTLA,TNIP2,GFOD1,CDKN1A,CDK6…	ENO1,TNFRSF1B,HPDL,LRRC8B,LRRC8C,LRRC8D,CD2,PSMB4,LMNA,SLAMF1,C1orf112,DYRK3,CAPN2,WNT9A,PFKP,IL2RA,PFKFB3,ADO,DNAJB12,PLAU,IFIT3,DUSP5,GRK5,INPP5F,MRPL17,SNORA8,SLC35F2,SORL1,PHLDA1,SH2B3,RBM19,USP12,HNRNPC,GNG2,RTRAF,SUSD6,GOLGA8M,SEMA7A,SELENOS,ADORA2B,KSR1,STAT3,MAP3K14,TBX21,PSMD12,METTL4,TRIP10,TNFSF14,ADAMTS10,CPAMD8,IQCN,TAF1B,NOL10,DNMT3A,QPCT,SERTAD2,MAP4K4,IMP4,MGAT5,DARS1,RAPH1,CTLA4,…	TNFRSF9,ENO1,TNFRSF1B,ZBTB17,CDC42,IL23R,IL12RB2,GBP1,LRRC8B,LRRC8C,GFI1,ATP1A1,CD2,TTF2,FAM72D,IL6R-AS1,LMNA,SLAMF7,PIGC,FASLG,CAPN2,WNT9A,IL2RA,CAMK1D,ADO,DDX21,IFIT3,PCGF5,CHUK,DUSP5,PDCD4,INPP5F,MRPL17,WEE1,HTATIP2,ALKBH3,CD82,ZFP91,SIK3,MPZL2,NLRX1,SORL1,ETS1,CCND2,BCL2L14,PHLDA1,BTG1,C12orf73,IL31,HCAR1,NUP58,FNDC3A,RASA3,HNRNPC,MAP4K5,GNG2,RTRAF,SIPA1L1,BATF,FOXN3-AS1,FBLN5,BCL11B,CDCA4,GO…	TNFRSF9,ENO1,TNFRSF1B,VPS13D,ZBTB17,PUM1,PTP4A2,RBBP4,YARS1,STK40,LSM10,MRPS15,HPDL,IL23R,IL12RB2,GBP1,LRRC8B,LRRC8C,LRRC8D,GFI1,LRIG2,ATP1A1,CD2,TTF2,TENT5C,S100A11,IL6R-AS1,LMNA,SLC25A44,IFI16,SLAMF7,ODR4,DYRK3,DUSP10,TLR5,CAPN2,WNT9A,GALNT2,FH,PFKP,IL2RA,ST8SIA6,PIP4K2A,OTUD1,ADO,EGR2,DDX21,SGPL1,PLAU,PRXL2A,CHUK,MXI1,GRK5,INPP5F,WEE1,HTATIP2,ALKBH3,DDIAS,EED,MTMR2,MAML2,TMEM123,SLC35F2,SIK3,P…
FOS	Fos(bZIP)/TSC-Fos-ChIP-Seq(GSE110950)/Homer	ns	-94.55	-241.4	-465.8	-523.7		2	2	2	3	2	67	137	254	345	SNX9,BACH2	ENO1,ZBTB17,YARS1,LRRC8B,GFI1,LMNA,SLAMF1,DYRK3,CAPN2,PFKP,APBB1IP,SLC35F2,PHLDA1,PPTC7,SH2B3,HNRNPC,RTRAF,FOXN3-AS1,CLK3,SELENOS,IL21R,CD2BP2,KSR1,MAP3K14,IQCN,ZC3H4,TAF1B,REL,CYTIP,ITGA6-AS1,LRRFIP1,RAB5IF,TOX2,PMEPA1,LINC00158,LINC01215,WDR1,NFKB1,MAML3,RICTOR,HAVCR2,GPRIN1,BACH2,ECHDC1,SNX9,EZR,GET4,RNF216,DDX56,EZH2,POLR2K,TUT7,TRAF1,TNFRSF1B,PSMD12,QPCT,PCBP1-AS1,MAP4K4,BTLA,TNIP2,GFOD1,CDK…	ENO1,TNFRSF1B,YARS1,HPDL,LRRC8B,LRRC8C,LRRC8D,CD2,PSMB4,LMNA,SLAMF1,DYRK3,CAPN2,LBR,WNT9A,PFKP,IL2RA,PFKFB3,ADO,DNAJB12,PLAU,IFIT3,PCGF5,DUSP5,GRK5,INPP5F,MRPL17,SNORA8,SLC35F2,SORL1,PHLDA1,SH2B3,RBM19,USP12,HNRNPC,GNG2,RTRAF,SUSD6,GOLGA8M,SEMA7A,SELENOS,ADORA2B,KSR1,STAT3,MAP3K14,TBX21,PSMD12,METTL4,TRIP10,TNFSF14,ADAMTS10,CPAMD8,IQCN,TAF1B,NOL10,DNMT3A,QPCT,SERTAD2,MAP4K4,MIR4435-2HG,IMP4,MGAT5…	TNFRSF9,ENO1,TNFRSF1B,ZBTB17,CDC42,RPS6KA1,IL23R,IL12RB2,GBP1,LRRC8B,LRRC8C,GFI1,ATP1A1,CD2,TTF2,FAM72D,IL6R-AS1,LMNA,SLAMF7,PIGC,FASLG,CAPN2,WNT9A,IL2RA,CAMK1D,ADO,DDX21,IFIT3,PCGF5,CHUK,DUSP5,PDCD4,INPP5F,MRPL17,WEE1,HTATIP2,ALKBH3,CD82,ZFP91,SIK3,MPZL2,NLRX1,SORL1,ETS1,BCL2L14,DYRK2,PHLDA1,BTG1,C12orf73,IL31,HCAR1,NUP58,FNDC3A,RASA3,HNRNPC,MAP4K5,GNG2,RTRAF,SIPA1L1,BATF,FOXN3-AS1,FBLN5,BCL11B,…	TNFRSF9,ENO1,TNFRSF1B,VPS13D,ZBTB17,STPG1,RPS6KA1,PUM1,PTP4A2,RBBP4,YARS1,STK40,LSM10,HPDL,IL23R,IL12RB2,GBP1,LRRC8B,LRRC8C,LRRC8D,GFI1,ATP1A1,CD2,TTF2,TENT5C,S100A11,IL6R-AS1,LMNA,SLC25A44,IFI16,SLAMF1,SLAMF7,ODR4,DYRK3,DUSP10,TLR5,CAPN2,WNT9A,GALNT2,FH,PFKP,IL2RA,ST8SIA6,PIP4K2A,OTUD1,ADO,EGR2,DDX21,SGPL1,PLAU,PRXL2A,PCGF5,CHUK,MXI1,GRK5,INPP5F,WEE1,HTATIP2,ALKBH3,DDIAS,EED,MTMR2,MAML2,TMEM123,…
JUNB	JunB(bZIP)/DendriticCells-Junb-ChIP-Seq(GSE36099)/Homer	ns	-89.88	-231.4	-441	-490.5		6	5	5	6	2	68	140	254	342	SNX9,BACH2	ENO1,LRRC8B,GFI1,LMNA,SLAMF1,DYRK3,CAPN2,PFKP,APBB1IP,SLC35F2,WNK1,PHLDA1,PPTC7,SH2B3,HNRNPC,RTRAF,FOXN3-AS1,CLK3,SELENOS,IL21R,CD2BP2,ZNF267,KSR1,MAP3K14,IQCN,ZC3H4,TAF1B,REL,CYTIP,ITGA6-AS1,LRRFIP1,RAB5IF,TOX2,PMEPA1,LINC00158,LINC01215,WDR1,NFKB1,MAML3,RICTOR,CEP120,HAVCR2,GPRIN1,CDKN1A,BACH2,ECHDC1,SNX9,EZR,GET4,RNF216,DDX56,EZH2,POLR2K,SLA,TUT7,TRAF1,TNFRSF1B,PSMD12,LBH,QPCT,MAP4K4,BTLA,TNIP…	ENO1,TNFRSF1B,STPG1,HPDL,LRRC8B,LRRC8C,LRRC8D,GFI1,CD2,PSMB4,LMNA,SLAMF1,DYRK3,CAPN2,WNT9A,PFKP,IL2RA,PFKFB3,ADO,DNAJB12,PLAU,IFIT3,DUSP5,GRK5,INPP5F,MRPL17,SNORA8,SLC35F2,SORL1,WNK1,PHLDA1,SH2B3,RBM19,USP12,HNRNPC,GNG2,RTRAF,ZFP36L1,SUSD6,GOLGA8M,NOP10,SEMA7A,SELENOS,ADORA2B,KSR1,STAT3,MAP3K14,TBX21,PSMD12,TRIP10,TNFSF14,ADAMTS10,CPAMD8,IQCN,TAF1B,NOL10,DNMT3A,LBH,QPCT,SERTAD2,MAP4K4,IMP4,MGAT5,…	TNFRSF9,ENO1,TNFRSF1B,CDC42,STPG1,RPS6KA1,IL23R,IL12RB2,GBP1,LRRC8B,LRRC8C,GFI1,ATP1A1,CD2,TTF2,FAM72D,IL6R-AS1,LMNA,IFI16,SLAMF7,PIGC,FASLG,CAPN2,WNT9A,IL2RA,CAMK1D,ADO,IFIT3,PCGF5,CHUK,DUSP5,PDCD4,INPP5F,MRPL17,WEE1,HTATIP2,ALKBH3,CD82,ZFP91,SIK3,MPZL2,SORL1,ETS1,WNK1,BCL2L14,PHLDA1,C12orf73,IL31,HCAR1,NUP58,FNDC3A,RASA3,HNRNPC,MAP4K5,GNG2,RTRAF,ZFP36L1,SIPA1L1,BATF,FOXN3-AS1,FBLN5,BCL11B,GOLGA…	TNFRSF9,ENO1,TNFRSF1B,VPS13D,STPG1,RPS6KA1,PUM1,PTP4A2,RBBP4,YARS1,STK40,LSM10,HPDL,IL23R,IL12RB2,GBP1,LRRC8B,LRRC8C,LRRC8D,GFI1,LRIG2,ATP1A1,CD2,TTF2,TENT5C,S100A11,IL6R-AS1,LMNA,SLC25A44,IFI16,SLAMF7,ODR4,DYRK3,DUSP10,TLR5,CAPN2,WNT9A,GALNT2,FH,PFKP,IL2RA,ST8SIA6,PIP4K2A,OTUD1,ADO,EGR2,SGPL1,PLAU,PRXL2A,CHUK,MXI1,GRK5,INPP5F,WEE1,HTATIP2,FBXO3,ALKBH3,DDIAS,EED,TMEM123,SLC35F2,SIK3,PAFAH1B2,MPZL…
ATF3	Atf3(bZIP)/GBM-ATF3-ChIP-Seq(GSE33912)/Homer	ns	-103.4	-253.8	-474.8	-552.2		1	1	1	1	2	73	146	263	362	SNX9,BACH2	ENO1,ZBTB17,YARS1,LRRC8B,GFI1,LMNA,SLAMF1,DYRK3,CAPN2,PFKP,APBB1IP,SLC35F2,PHLDA1,PPTC7,SH2B3,HNRNPC,RTRAF,FOXN3-AS1,CLK3,SELENOS,IL21R,CD2BP2,KSR1,MAP3K14,IQCN,ZC3H4,TAF1B,REL,CYTIP,ITGA6-AS1,LRRFIP1,RAB5IF,TOX2,PMEPA1,LINC00158,IRAK2,LINC01215,WDR1,NFKB1,MAML3,RICTOR,CEP120,HAVCR2,GPRIN1,BACH2,ECHDC1,SNX9,EZR,GET4,RNF216,DDX56,EZH2,POLR2K,SLA,TUT7,TRAF1,TNFRSF1B,TRIM69,PSMD12,PVR,QPCT,PCBP1-AS1…	ENO1,TNFRSF1B,YARS1,HPDL,LRRC8B,LRRC8C,LRRC8D,CD2,PSMB4,LMNA,SLAMF1,C1orf112,DYRK3,CAPN2,LBR,WNT9A,PFKP,IL2RA,PFKFB3,ADO,DNAJB12,PLAU,IFIT3,PCGF5,DUSP5,GRK5,INPP5F,MRPL17,CD82,SNORA8,SLC35F2,SORL1,PHLDA1,SH2B3,RBM19,USP12,HNRNPC,GNG2,RTRAF,SUSD6,GOLGA8M,TRIM69,SEMA7A,SELENOS,ADORA2B,KSR1,STAT3,MAP3K14,TBX21,PSMD12,METTL4,TRIP10,TNFSF14,ADAMTS10,CPAMD8,IQCN,TAF1B,NOL10,DNMT3A,QPCT,SERTAD2,MAP4K4,I…	TNFRSF9,ENO1,TNFRSF1B,ZBTB17,CDC42,RPS6KA1,IL23R,IL12RB2,GBP1,LRRC8B,LRRC8C,GFI1,ATP1A1,CD2,TTF2,FAM72D,IL6R-AS1,LMNA,IFI16,SLAMF7,PIGC,FASLG,CAPN2,WNT9A,IL2RA,CAMK1D,ADO,DDX21,IFIT3,PCGF5,CHUK,DUSP5,PDCD4,INPP5F,MRPL17,WEE1,HTATIP2,ALKBH3,CD82,ZFP91,SIK3,MPZL2,NLRX1,SORL1,ETS1,BCL2L14,PHLDA1,BTG1,C12orf73,IL31,HCAR1,NUP58,FNDC3A,RASA3,HNRNPC,MAP4K5,GNG2,RTRAF,SIPA1L1,BATF,FOXN3-AS1,FBLN5,BCL11B,…	TNFRSF9,ENO1,TNFRSF1B,VPS13D,ZBTB17,STPG1,RPS6KA1,PUM1,PTP4A2,RBBP4,YARS1,STK40,LSM10,MRPS15,HPDL,IL23R,IL12RB2,GBP1,LRRC8B,LRRC8C,LRRC8D,GFI1,LRIG2,ATP1A1,CD2,TTF2,TENT5C,S100A11,IL6R-AS1,LMNA,SLC25A44,IFI16,SLAMF1,SLAMF7,ODR4,DYRK3,DUSP10,TLR5,CAPN2,WNT9A,GALNT2,FH,PFKP,IL2RA,ST8SIA6,PIP4K2A,OTUD1,ADO,EGR2,DDX21,SGPL1,PLAU,PRXL2A,PCGF5,CHUK,MXI1,GRK5,INPP5F,WEE1,HTATIP2,FBXO3,ALKBH3,CD82,RNF169…
JUN	AP-1(bZIP)/ThioMac-PU.1-ChIP-Seq(GSE21512)/Homer	ns	-93.41	-236.2	-430.9	-516.2		4	3	6	4	2	75	150	266	373	SNX9,BACH2	ENO1,ZBTB17,YARS1,LRRC8B,GFI1,LMNA,SLAMF1,DYRK3,CAPN2,PFKP,APBB1IP,VPS37C,SLC35F2,WNK1,PHLDA1,PPTC7,SH2B3,HNRNPC,RTRAF,FOXN3-AS1,CLK3,SELENOS,IL21R,CD2BP2,ZNF267,KSR1,MAP3K14,IQCN,ZC3H4,TAF1B,REL,CYTIP,ITGA6-AS1,LRRFIP1,RAB5IF,TOX2,PMEPA1,LINC00158,IRAK2,LINC01215,WDR1,NFKB1,MAML3,RICTOR,CEP120,HAVCR2,GPRIN1,CDKN1A,BACH2,ECHDC1,SNX9,EZR,GET4,RNF216,DDX56,EZH2,POLR2K,SLA,TUT7,TRAF1,CD53,TRIM69,PSM…	ENO1,STPG1,YARS1,HPDL,LRRC8B,LRRC8C,LRRC8D,GFI1,CD2,PSMB4,LMNA,SLAMF1,DYRK3,CAPN2,WNT9A,PFKP,IL2RA,PFKFB3,ADO,DNAJB12,PLAU,IFIT3,PCGF5,DUSP5,GRK5,INPP5F,MRPL17,CD82,SNORA8,SLC35F2,SORL1,WNK1,PHLDA1,SH2B3,RBM19,USP12,HNRNPC,GNG2,RTRAF,ZFP36L1,SUSD6,GOLGA8M,NOP10,TRIM69,SEMA7A,SELENOS,ADORA2B,KSR1,STAT3,MAP3K14,TBX21,PSMD12,METTL4,TRIP10,TNFSF14,ADAMTS10,CPAMD8,IQCN,TAF1B,NOL10,DNMT3A,LBH,QPCT,SERT…	TNFRSF9,ENO1,ZBTB17,CDC42,STPG1,RPS6KA1,IL12RB2,GBP1,LRRC8B,LRRC8C,GFI1,ATP1A1,CD2,TTF2,FAM72D,IL6R-AS1,LMNA,IFI16,SLAMF7,PIGC,FASLG,CAPN2,WNT9A,CAMK1D,MTPAP,ADO,DDX21,IFIT3,PCGF5,CHUK,DUSP5,PDCD4,INPP5F,MRPL17,WEE1,HTATIP2,ALKBH3,CD82,ZFP91,SIK3,MPZL2,NLRX1,SORL1,ETS1,WNK1,BCL2L14,PHLDA1,BTG1,CRADD,C12orf73,IL31,HCAR1,NUP58,FNDC3A,RASA3,HNRNPC,MAP4K5,GNG2,RTRAF,ZFP36L1,SIPA1L1,BATF,FOXN3-AS1,FBL…	TNFRSF9,ENO1,VPS13D,ZBTB17,STPG1,RPS6KA1,PUM1,PTP4A2,RBBP4,YARS1,STK40,LSM10,HPDL,IL12RB2,GBP1,LRRC8B,LRRC8C,LRRC8D,GFI1,LRIG2,ATP1A1,CD2,TTF2,TENT5C,S100A11,IL6R-AS1,LMNA,SLC25A44,IFI16,SLAMF1,SLAMF7,ODR4,DYRK3,DUSP10,TLR5,CAPN2,WNT9A,GALNT2,FH,PFKP,IL2RA,ST8SIA6,PIP4K2A,OTUD1,MTPAP,ADO,EGR2,DDX21,SGPL1,PLAU,PRXL2A,PCGF5,CHUK,MXI1,GRK5,INPP5F,WEE1,HTATIP2,FBXO3,ALKBH3,CD82,RNF169,DDIAS,EED,MTMR2…
BATF	BATF(bZIP)/Th17-BATF-ChIP-Seq(GSE39756)/Homer	ns	-87.01	-227	-448.6	-542.3		7	6	4	2	2	70	144	268	367	SNX9,BACH2	ENO1,LRRC8B,GFI1,LMNA,SLAMF1,DYRK3,CAPN2,PFKP,APBB1IP,SLC35F2,WNK1,PHLDA1,PPTC7,SH2B3,HNRNPC,RTRAF,FOXN3-AS1,CLK3,SELENOS,IL21R,CD2BP2,ZNF267,KSR1,MAP3K14,IQCN,ZC3H4,TAF1B,REL,CYTIP,ITGA6-AS1,LRRFIP1,RAB5IF,TOX2,PMEPA1,LINC00158,LINC01215,WDR1,NFKB1,MAML3,RICTOR,CEP120,HAVCR2,GPRIN1,CDKN1A,BACH2,ECHDC1,SNX9,EZR,GET4,RNF216,DDX56,EZH2,POLR2K,SLA,TUT7,TRAF1,TNFRSF1B,PSMD12,PVR,LBH,QPCT,MAP4K4,BTLA,…	ENO1,TNFRSF1B,STPG1,HPDL,LRRC8B,LRRC8C,LRRC8D,GFI1,CD2,PSMB4,LMNA,SLAMF1,C1orf112,DYRK3,CAPN2,WNT9A,PFKP,IL2RA,PFKFB3,ADO,DNAJB12,PLAU,IFIT3,DUSP5,GRK5,INPP5F,MRPL17,SNORA8,SLC35F2,SORL1,WNK1,PHLDA1,SH2B3,RBM19,USP12,HNRNPC,GNG2,RTRAF,ZFP36L1,SUSD6,GOLGA8M,NOP10,SEMA7A,SELENOS,ADORA2B,KSR1,STAT3,MAP3K14,TBX21,PSMD12,METTL4,TRIP10,TNFSF14,ADAMTS10,CPAMD8,IQCN,TAF1B,NOL10,DNMT3A,LBH,QPCT,SERTAD2,MA…	TNFRSF9,ENO1,TNFRSF1B,CDC42,STPG1,RPS6KA1,IL23R,IL12RB2,GBP1,LRRC8B,LRRC8C,GFI1,ATP1A1,CD2,TTF2,FAM72D,IL6R-AS1,LMNA,IFI16,SLAMF7,PIGC,FASLG,CAPN2,WNT9A,IL2RA,CAMK1D,ADO,IFIT3,PCGF5,CHUK,DUSP5,PDCD4,INPP5F,MRPL17,WEE1,HTATIP2,ALKBH3,CD82,ZFP91,SIK3,MPZL2,SORL1,ETS1,WNK1,BCL2L14,PHLDA1,BTG1,C12orf73,IL31,HCAR1,NUP58,FNDC3A,RASA3,HNRNPC,MAP4K5,GNG2,RTRAF,ZFP36L1,SIPA1L1,BATF,FOXN3-AS1,FBLN5,BCL11B,…	TNFRSF9,ENO1,TNFRSF1B,VPS13D,STPG1,RPS6KA1,PUM1,PTP4A2,RBBP4,YARS1,STK40,LSM10,MRPS15,HPDL,IL23R,IL12RB2,GBP1,LRRC8B,LRRC8C,LRRC8D,GFI1,LRIG2,ATP1A1,CD2,TTF2,TENT5C,S100A11,IL6R-AS1,LMNA,SLC25A44,IFI16,SLAMF7,ODR4,DYRK3,DUSP10,TLR5,CAPN2,WNT9A,GALNT2,FH,PFKP,IL2RA,ST8SIA6,PIP4K2A,OTUD1,ADO,EGR2,SGPL1,PLAU,PRXL2A,CHUK,MXI1,GRK5,INPP5F,WEE1,HTATIP2,FBXO3,ALKBH3,RNF169,DDIAS,EED,MTMR2,MAML2,TMEM123,…
NFATC2,JUN	NFAT:AP1(RHD,bZIP)/Jurkat-NFATC1-ChIP-Seq(Jolma_et_al.)/Homer	ns	-29.84	-62.06	-88.48	-114.9			10			1		43			IL2RB		ZBTB17,LRRC8C,LRRC8D,C1orf112,FASLG,IL2RA,GRK5,INPP5F,DCUN1D5,RBM19,BICDL1,NOP10,TRIM69,SELENOS,FBXO31,STAT3,TRIP10,LBH,VPS54,MIR4435-2HG,NAB1,NABP1,LRRFIP1,BCL2L1,SAMSN1,IL2RB,KLB,RHOH,YIPF5,IER3,TBC1D22B,ECHDC1,HBS1L,GET4,EZH2,ESYT2,TLE4,AKNA,PTPN22,SH2B3,FOXO1,CTLA4,PDE7A		LAPTM5,CTPS1,SSBP3,LRRC8C,GFI1,TENT5C,IL6R-AS1,IL2RA,GRK5,INPP5F,ARNTL,EED,DCUN1D5,SIK3,UBASH3B,BCL2L14,STK38L,CPM,CEP83,BICDL1,SLC25A15,NDFIP2,PSMA6,ARF6,GMFB,PRKCH,SUSD6,SEL1L,PPP4R3A,TRAF3,NOP10,TRIM69,IRF8,FBXO31,HS3ST3B1,STAT3,PTRH2,TUBD1,AXIN2,TRIP10,POU2F2,LBH,VPS54,KCMF1,MIR4435-2HG,ERMN,NAB1,XRCC5,LRRFIP1,BCL2L1,ROMO1,SAMSN1,NRIP1,CDC45,PES1,NKIRAS1,LINC01215,RYK,PRDM8,H2AZ1,NIPBL,FLJ311…
