# Supplementary material for: Progesterone Inhibits the Establishment of Activation-Associated Chromatin During TH1 Differentiation
Source: Front Immunol. 2022 Feb 2;13:835625. doi: 10.3389/fimmu.2022.835625 (PMC8848251; doi:10.3389/fimmu.2022.835625)
Supplement: Supplementary file 8 [file Table_7.xlsx]

## Sheet: Table S7
Supplemental Table S7. Odds ratio and p-values for the disease enrichment in overlapp between the peaks upregulated during TH1 and downregulated with P4. The observed overlapping SNPs were mapped to the nearest gene using ChiPseeker. Significant p-values are highlighted in bold. The total amount of peaks observed in the intersect between up Th1 and down with P4 was used for the enrichment analysi…
Peak Set	Disease Category	Disease	Result	Odds Ratio	Fishers Pvalue	Observed overlapping SNPs	Genes
Promoter	Psychiatric and Social	Anorexia	Depletion	0	1	0
Promoter	Psychiatric and Social	Anxiety	Depletion	0	1	0
Promoter	Inflammatory	Asthma	Depletion	0.881945	1	1	ARFGEF3
Promoter	Psychiatric and Social	Autism	Enrichment	4.41474	0.275453	1	PDE7A
Promoter	Psychiatric and Social	Bipolar Disorder	Enrichment	1.17674	0.689346	2	PRKAG1,KRI1
Promoter	Cardiovascular	Coronary Artery Disease	Enrichment	1.28977	0.500134	7	SBF2-AS1,SH2B3,FURIN,ATP6V0A1,SMARCA4,BACH1
Promoter	Inflammatory	Crohns disease	Enrichment	2.05841	0.00294822	24	IL2RA,CREM,CISD1,ZFP36L1,TUFM,CYLD,ICAM1,CDC37,KRI1,SNORD83B,RHOA,IRF1,DDR1,LTA,TNFSF15,INPP5E
Promoter	Psychiatric and Social	Depression	Depletion	0	1	0
Promoter	Others	Macular Degeneration	Depletion	0.6759	0.549461	5	TNFSF14,FLOT1,DDR1,LTA
Promoter	Inflammatory	Multiple Sclerosis	Enrichment	2.24013	0.00575094	17	IL2RA,ZFP36L1,RMI2,TNFSF14,CDC37,IL7R,DDR1,LTA,ETV7,MYB,TAGAP
Promoter	Autoimmune	Narcolepsy	Depletion	0.549877	0.573676	2	LTA,KIFC1
Promoter	Others	Pancreatic cancer	Depletion	0	1	0
Promoter	Neurodegenerative	Parkinsons disease	Enrichment	1.76534	0.475122	1	ITGAL
Promoter	Inflammatory	Rheumatoid athritis	Enrichment	1.84203	0.00644086	29	PTPN22,IL2RA,PFKFB3,TRAF6,ZFP36L1,FBRS,CDC37,REL,UBASH3A,SNORD83B,RAB7A,IL2,HMGN4,TRIM27,FLOT1,DDR1,LTA,KIFC1,ETV7
Promoter	Psychiatric and Social	Schizophrenia	Depletion	0.804279	0.48866	18	C10orf95,PACSIN3,EHD1,IGSF9B,FURIN,DNAJA3,ATP13A1,PLCG1,GNL3,STIMATE,HMGN4,TRIM27,FLOT1,KIFC1,TTF1
Promoter	Autoimmune	Type 1 Diabetes	Depletion	0.907	1	7	PTPN22,HMGN4,TRIM27,FLOT1,DDR1,LTA
Promoter	Glycemic	Type 2 Diabetes	Enrichment	1.89441	0.246576	3	NCR3LG1,MIR6821,CCDC12
Promoter	Inflammatory	Ulcerative colitis	Enrichment	1.59551	0.0553168	23	ILDR2,CREM,CISD1,NCR3LG1,RPL13P5,IFNG,ZFP36L1,IL1R1,MIR6821,RHOA,GNL3,STIMATE,NSD2,IL2,IL7R,TRIP6,TNFSF15,INPP5E
Promoter	Inflammatory	Hepatitis C	Depletion	0	1	0
Distal	Psychiatric and Social	Anorexia	Depletion	0	1	0
Distal	Psychiatric and Social	Anxiety	Depletion	0	1	0
Distal	Inflammatory	Asthma	Depletion	0.611867	0.212477	10	DHX37,PRKCH,IL5,RAD50,PCMT1,DENND1A
Distal	Psychiatric and Social	Autism	Enrichment	1.88717	0.150703	9	PARP11,PDE7A,EXT1
Distal	Psychiatric and Social	Bipolar Disorder	Enrichment	1.25697	0.774921	5	ZNF764,MAPK1,PSMA2,SLC45A4
Distal	Cardiovascular	Coronary Artery Disease	Enrichment	1.26018	0.19421	48	PRXL2A,XPNPEP1,ADD3,ARNTL,SH2B3,TRAFD1,PTPN11,C12orf43,FURIN,LDLR,TGFB1,FAM117B,ICA1L,RAPH1,TOP1,BACH1,UMPS,PCCB,RNF19A
Distal	Inflammatory	Crohns disease	Enrichment	1.35848	0.00360959	147	IL23R,IL12RB2,SERBP1,KIF21B,IL2RA,MAP3K8,CUL2,CREM,CISD1,ADO,EGR2,PPIF,PRXL2A,TNFSF11,ZFP36L1,RASGRP1,CYLD,STAT3,POLR2E,THADA,REL,GLS,PLCL1,DGKD,RHOA,PTGER4,CDC42SE2,RAPGEF6,IL3,SMIM3,UBLCP1,IL12B,CDKAL1,LTA,BACH2,NT5C3A,JAK2,TNFSF15,TNFSF8
Distal	Psychiatric and Social	Depression	Depletion	0.977293	1	7	RASGRP1,ZNF184,PGBD1,ERI1
Distal	Others	Macular Degeneration	Enrichment	1.02427	0.871519	55	CD55,ARHGAP21,ACSL5,SH2B3,PTPN11,LIPC,POLR2E,TRIP10,TNFSF14,PCCB,NFKB1,FYB1,TIMD4,ABCF1,IER3,TUBB,LTA,KLF9
Distal	Inflammatory	Multiple Sclerosis	Enrichment	1.39594	0.00419841	121	GLMN,GFI1,DIPK1A,RGS1,KIF21B,IL2RA,PPIF,UBASH3B,ZFP36L1,BATF,STAT3,PTRH2,RPS6KB1,TNFSF14,MPV17L2,IQCN,PVR,ZC3H4,MAPK1,ACTRT3,IL7R,IL12B,LTA,BACH2,THEMIS,MYB,AHI1,TAGAP,RSPH3,PKIA,PVT1
Distal	Autoimmune	Narcolepsy	Depletion	0.76444	0.686066	7	ABCF1,IER3,LTA
Distal	Others	Pancreatic cancer	Enrichment	2.51341	0.48828	1	PVT1
Distal	Neurodegenerative	Parkinsons disease	Enrichment	1.21946	0.526951	16	KANSL1,KANSL1-AS1,NSF,FYB1
Distal	Inflammatory	Rheumatoid athritis	Enrichment	1.38745	0.000204383	217	IL12RB2,PTPN22,IL2RA,PFKFB3,PRKCQ,GATA3,ZNF438,VPS37C,CUL5,SH2B3,PTPN11,TNFSF11,ZFP36L1,RASGRP1,ZNF764,GATAD2A,LBH,REL,PEX13,NAB1,STAT1,CTLA4,ICOS,IFNGR2,RCAN1,TMPRSS3,PCCB,KIAA1109,IL2,IL21-AS1,ANKRD55,TCF7,IRF4,H3C6,HMGN4,ZNF184,H2BC15,PGBD1,TRIM27,ABCF1,IER3,TUBB,LTA,LEMD2,TNFAIP3,WAKMAR2,TAGAP,FAM133B,TNPO3,FAM167A,TRAF1
Distal	Psychiatric and Social	Schizophrenia	Enrichment	1.01233	0.894352	190	SLC45A1,OTUD7B,ANP32E,HAX1,KCNN3,KIF21B,GALNT2,AKT3,BTRC,PACSIN3,IGSF9B,NEMP1,SHMT2,GPN3,PPTC7,PPP1CC,OGFOD2,ABCB9,NDFIP2,RASA3,PSMA6,PCNX1,SIPA1L1,BCL11B,LIPC,ADAM10,RAB8B,SEC11A,NMB,FURIN,AKTIP,YWHAE,GNG7,GATAD2A,CEBPG,SCAF1,MRPL33,QPCT,FANCL,LMAN2L,MGAT5,GTDC1,EPC2,PLCL1,SPATS2L,SGO2,ACTR5,PPP1R16B,ATF4,MRTFA,XRCC6,SREBF2,NDUFA6,BAP1,PCCB,DNAJC19,STIM2,SLC39A8,SLC9B2,NR3C2,HPF1,MRPS30,EMB,NDUF…
Distal	Autoimmune	Type 1 Diabetes	Enrichment	1.44963	0.00730198	87	PTPN22,BATF3,SH2B3,PTPN11,CD226,CTLA4,ICOS,H3C6,HMGN4,ZNF184,H2BC15,PGBD1,TRIM27,ABCF1,IER3,TUBB,LTA,BACH2
Distal	Glycemic	Type 2 Diabetes	Enrichment	1.16072	0.658945	18	KCNJ11,ABCB9,GATAD2A,GPN1,THADA,MIR6821,CCDC12,PAM
Distal	Inflammatory	Ulcerative colitis	Enrichment	1.13752	0.126845	225	TNFRSF9,LZIC,IL23R,IL12RB2,MOV10,LRIG2,KIF21B,RASSF5,PFKFB2,GATA3,NUDT5,CUL2,CREM,CISD1,DNAJB12,MICU1,IPO8,PTGES3,MARS1,IFNG,RGCC,FNDC3A,ZFP36L1,LINC01550,SRP14,KSR1,STAT3,MRPS23,SRSF1,PSMD12,BPTF,LDLRAD4,GPN1,REL,PEX13,IL1R1,MGAT5,TANK,TLK1,CCL20,MAPK1,SMARCB1,PIM3,MIR6821,SETMAR,ITPR1,RHOA,PRKCD,SIAH2,RBPJ,KIAA1109,IL2,IL21-AS1,IL7R,CDC42SE2,RAPGEF6,IL12B,LTA,TRAF3IP2-AS1,SNX9,ELMO1,DDX56,GNAI1…
Distal	Inflammatory	Hepatitis C	Depletion	0	1	0
